# Supplementary material for: Microbial Metabolic Potential of Phenol Degradation in Wastewater Treatment Plant of Crude Oil Refinery: Analysis of Metagenomes and Characterization of Isolates
Source: Microorganisms. 2020 Apr 30;8(5):652. doi: 10.3390/microorganisms8050652 (PMC7285258; doi:10.3390/microorganisms8050652)
Supplement: Supplementary file 1 [file microorganisms-08-00652-s001.zip]

Archive with 1 entries (1 files):
- microorganisms-757811-supplementary.xlsx
