# Supplementary material for: Microbial Metabolic Potential of Phenol Degradation in Wastewater Treatment Plant of Crude Oil Refinery: Analysis of Metagenomes and Characterization of Isolates
Source: Microorganisms. 2020 Apr 30;8(5):652. doi: 10.3390/microorganisms8050652 (PMC7285258; doi:10.3390/microorganisms8050652)
Supplement: Supplementary file 1 [file microorganisms-08-00652-s001.zip › microorganisms-757811-supplementary.xlsx]

## Sheet: Data S1
Supplementary Data S1. Sequencing and analysis of the genomes of the isolated strains Acinetobacter venetianus ICP1 and Pseudomonas oleovorans ICTN13.
Extraction of genomic DNA of the strains ICP1 and ICTN13 was performed with JETquick DNA Spin Kit (Genomed) according to the manufacturer’s protocol. DNA was sequenced by Instituto Gulbenkian de Ciência in Portugal with Illumina MiSeq platform using Nextera XT protocol for library creation. Briefly, the genomes were assembled using customized pipeline and first the sequencing errors were correcte…
References:
Bankevich, A.; Nurk, S.; Antipov, D.; Gurevich, A.A.; Dvorkin, M.; Kulikov, A.S.; Lesin, V.M.; Nikolenko, S.I.; Pham, S.; Prjibelski, A.D.; Pyshkin, A.V.; Sirotkin, A.V.; Vyahhi, N.; Tesler, G.; Alekseyev, M.A.; Pevzner, P.A. SPAdes: a new genome assembly algorithm and its applications to single-cell sequencing. J. Comput. Biol. 2012, 19: 455-477.
CLC Genomic Workbench (v. 9.0.1), https://www.qiagenbioinformatics.com
Deatherage, D.E.; Barrick, J.E. Identification of mutations in laboratory-evolved microbes from next-generation sequencing data using breseq. Methods Mol. Biol. 2014, 1151: 165-88. doi: 10.1007/978-1-4939-0554-6_12.
Greenfield, P.; Duesing, K.; Papanicolaou, A.; Bauer, D.C. Blue: correcting sequencing errors using consensus and context. Bioinformatics 2014, 30: 2723-32. doi: 10.1093/bioinformatics/btu368.
Gurevich, A., Saveliev, V., Vyahhi, N., Tesler, G. QUAST: quality assessment tool for genome assemblies. Bioinformatics 2013, 29: 1072-5. doi: 10.1093/bioinformatics/btt086
Joshi, N.A.; Fass, J.N. Sickle: A sliding-window, adaptive, quality-based trimming tool for FastQ files (Version 1.33). 2011, https://github.com/najoshi/sickle
Liao, Y.C.; Lin, H.H.; Sabharwal, A.; Haase, E.M.; Scannapieco, F.A. MyPro: A seamless pipeline for automated prokaryotic genome assembly and annotation. J. Microbiol. Methods 2015, 113: 72-4. doi: 10.1016/j.mimet.2015.04.006.
Lin, S.-H.; Liao, Y.-C. CISA: Contig Integrator for Sequence Assembly of Bacterial Genomes. PLoS One 2013, 8(3): e60843. doi: 10.1371/journal.pone.0060843
Luo, R.; Liu, B.; Xie, Y.; Li, Z.; Huang, W.; Yuan, J.; He, G.; Chen, Y.; Pan, Q.; Liu, Y.; Tang, J.; Wu, G.; Zhang, H.; Shi, Y.; Liu, Y.; Yu, C.; Wang, B.; Lu, Y.; Han, C.; Cheung, D.W.; Yiu, S.M.; Peng, S.; Xiaoqian, Z.; Liu, G.; Liao, X.; Li, Y.; Yang, H.; Wang, J.; Lam, TW.; Wang, J. SOAPdenovo2: an empirically improved memory-efficient short-read de novo assembler. Gigascience 2012, 1: 18. d…
Parks, D.H.; Imelfort, M.; Skennerton, C.T.; Hugen-Holtz, P.; Tyson, G.W. CheckM: assessing the quality of microbial genomes recovered from isolates, single cells, and metagenomes. Genome Res. 2015, 25, 1043–1055. doi:10.1101/gr.186072.114.
Rognes, T.; Flouri, T.; Nichols, B.; Quince, C.; Mahé, F. VSEARCH: a versatile open source tool for metagenomics. PeerJ. 2016, 18;4:e2584. eCollection 2016.
Seemann, T. Prokka: rapid prokaryotic genome annotation. Bioinformatics 2014, 30: 2068-9. doi: 10.1093/bioinformatics/btu153.
Simpson, J.T.; Wong, K.; Jackman, S.D.; Schein, J.E.; Jones, S.J.; Birol, I. ABySS: a parallel assembler for short read sequence data. Genome Res. 2009 19: 1117-23. doi: 10.1101/gr.089532.108
Velvet Optimizer (v. 2.2.5), http://bioinformatics.net.au/software.velvetoptimiser.shtml
Zerbino, D.R.; Birney, E. Velvet: algorithms for de novo short read assembly using de Bruijn graphs. Genome Res. 2008, 18: 821–829. www.ebi.ac.uk/~zerbino/velvet

## Sheet: Data S2
Supplementary Data S2. Results of the statistical analysis for testing the effect of phenol concentration on the growth of the strains ICP1 and ICTN13, and their mixture (M) in the minimal medium.
The calculations were performed using Statistica software [StatSoft, Inc. (2011). STATISTICA (data analysis software system), version 13. www.statsoft.com]. For statistical tests the significance level was set at P = 0.05.
1. Sharipo-Wilk test was used in order to validate the normal distribution of data. Since the test provided evidence of data not being normally distributed, all next analyses were performed by nonparametic tests.
Shapiro-Wilk W=,92976, p=,00000
2. Mann-Whitney U test was performed in order to validate whether there is a statistically significant change in the values of absorbance at 580 nm of the strains incubated for 24 and 48 hours. The strains ICTN13 and ICP1, and their mixture (M) were incubated on minimal medium containing different amounts of phenol (1 to 10 mM). In the next step Benjamini-Hochberg procedure (Benjamini and Hochber…
Results of Mann-Whitney U Test (w/ continuity correction)
Strain*	Rank Sum	Rank Sum	U	Z	p-value	Z	p-value	Valid N	Valid N	2*1sided
ICTN13.1	122.5	48.5	3.5	3.22303	0.00126856	3.22803	0.00124659	9	9	0.000287947
ICTN13.2	118	53	8	2.82567	0.00471849	2.82567	0.00471849	9	9	0.00275607
ICTN13.25	121	50	5	3.09058	0.00199786	3.09058	0.00199786	9	9	0.000781571
ICTN13.3	126	45	0	3.53209	0.000412353	3.53391	0.000409518	9	9	4.11353e-05
ICTN13.4	99	72	27	1.14793	0.250999	1.14793	0.250999	9	9	0.258083
ICTN13.5	88	83	38	0.176604	0.859819	0.176604	0.859819	9	9	0.863307
ICTN13.6	49	122	4	-3.17888	0.00147861	-3.18216	0.00146193	9	9	0.000493624
ICTN13.8	78	93	33	-0.618115	0.5365	-0.619395	0.535657	9	9	0.545701
ICTN13.10	70.5	100.5	25.5	-1.28038	0.200412	-1.28237	0.199715	9	9	0.190251
ICP1.1	97	74	29	0.971324	0.331388	0.971324	0.331388	9	9	0.340107
ICP1.2	102	69	24	1.41283	0.157705	1.41356	0.157491	9	9	0.161497
ICP1.25	97	74	29	0.971324	0.331388	0.971324	0.331388	9	9	0.340107
ICP1.3	83	88	38	-0.176604	0.859819	-0.176604	0.859819	9	9	0.863307
ICP1.4	45	126	0	-3.53209	0.000412353	-3.53391	0.000409518	9	9	4.11353e-05
ICP1.5	53	118	8	-2.82567	0.00471849	-2.82713	0.00469704	9	9	0.00275607
ICP1.6	81	90	36	-0.353209	0.723932	-0.353757	0.723521	9	9	0.73044
ICP1.8	81	90	36	-0.353209	0.723932	-0.356161	0.72172	9	9	0.73044
ICP1.10	116	55	10	2.64906	0.00807188	2.67261	0.0075267	9	9	0.00563554
M.1	389	277	106	1.75594	0.0790992	1.75617	0.0790606	18	18	0.0789837
M.2	433	233	62	3.14804	0.00164384	3.14865	0.00164042	18	18	0.00112214
M.2.5	427.5	238.5	67.5	2.97403	0.0029394	2.97441	0.00293573	18	18	0.00208559
M.3	470	196	25	4.31867	1.5702e-05	4.31922	1.56625e-05	18	18	2.01562e-06
M.4	493	173	2	5.04636	4.5056e-07	5.04733	4.48269e-07	18	18	8.8153e-10
M.5	299.5	366.5	128.5	-1.04407	0.296452	-1.04421	0.29639	18	18	0.293093
M.6	257.5	408.5	86.5	-2.37289	0.0176499	-2.37305	0.0176426	18	18	0.0155727
M.8	324	342	153	-0.268928	0.787985	-0.269049	0.787892	18	18	0.790544
M.10	313.5	352.5	142.5	-0.601133	0.547752	-0.601404	0.547571	18	18	0.541796
* First part of the legend is the name of the culture (strains ICTN13 and ICP1, and mixture of the strains - M), number after the point refers to the concentration of the phenol in minimal medium (mM).
3. Kruskal-Wallis ANOVA & Median test with post-hoc comparisons of mean ranks of all pairs of groups was performed in order to compare the values of the absorbance (580 nm) of 24 hours-incubations of the strains ICTN13 and ICP1 and their mixture on minimal medium containing different amount of phenol (1 to 10 mM)
Results of Multiple Comparisons p values (2-tailed)
Strain*	ICTN13.1	ICTN13.2	ICTN13.25	ICTN13.3	ICTN13.4	ICTN13.5	ICTN13.6	ICTN13.8	ICTN13.10	ICP1.1	ICP1.2	ICP1.25	ICP1.3	ICP1.4	ICP1.5	ICP1.6	ICP1.8	ICP1.10	M.1	M.2	M.2.5	M.3	M.4	M.5	M.6	M.8	M.10
ICTN13.1		1	1	1	1	1	1	1	1	1	0.0835283	0.0230061	0.00504963	1	1	1	1	1	1	1	1	0.018704	0.000547559	0.442132	1	1	1
ICTN13.2	1		1	1	1	1	1	1	1	1	1	0.877969	0.264652	1	1	0.694005	0.546055	1	1	1	1	1	0.0803363	1	1	1	1
ICTN13.25	1	1		1	1	1	1	1	1	1	1	1	1	1	1	0.0967699	0.073447	0.155769	1	1	1	1	0.784102	1	1	1	1
ICTN13.3	1	1	1		1	1	0.0864565	0.240383	0.0783356	1	1	1	1	1	0.54842	0.00420139	0.00303389	0.00738408	1	1	1	1	1	1	1	1	0.42995
ICTN13.4	1	1	1	1		1	0.845674	1	0.777764	1	1	1	1	1	1	0.0629212	0.0474085	0.102598	1	1	1	1	1	1	1	1	1
ICTN13.5	1	1	1	1	1		0.364584	0.918972	0.333378	1	1	1	1	1	1	0.0230061	0.0170514	0.0386178	1	1	1	1	1	1	1	1	1
ICTN13.6	1	1	1	0.0864565	0.845674	0.364584		1	1	0.0386178	0.000127215	2.27813e-05	3.11933e-06	1	1	1	1	1	1	0.044568	0.00213983	4.9507e-06	4.33996e-08	0.000419547	1	1	1
ICTN13.8	1	1	1	0.240383	1	0.918972	1		1	0.113048	0.000510985	9.94297e-05	1.49103e-05	1	1	1	1	1	1	0.151518	0.00893633	2.92463e-05	3.23427e-07	0.00193664	1	1	1
ICTN13.10	1	1	1	0.0783356	0.777764	0.333378	1	1		0.0348226	0.000111379	1.97916e-05	2.68712e-06	1	1	1	1	1	1	0.0395862	0.0018645	4.17651e-06	3.5829e-08	0.000362169	1	1	1
ICP1.1	1	1	1	1	1	1	0.0386178	0.113048	0.0348226		1	1	1	1	0.269526	0.00163651	0.00116575	0.00294628	1	1	1	1	1	1	0.996672	0.479404	0.185804
ICP1.2	0.0835283	1	1	1	1	1	0.000127215	0.000510985	0.000111379	1		1	1	0.0342846	0.00159759	2.33078e-06	1.52754e-06	4.8616e-06	0.795579	1	1	1	1	1	0.00391096	0.00140721	0.00038274
ICP1.25	0.0230061	0.877969	1	1	1	1	2.27813e-05	9.94297e-05	1.97916e-05	1	1		1	0.00883237	0.000333825	3.35085e-07	2.14872e-07	7.26368e-07	0.220644	1	1	1	1	1	0.000680147	0.000226676	5.61615e-05
ICP1.3	0.00504963	0.264652	1	1	1	1	3.11933e-06	1.49103e-05	2.68712e-06	1	1	1		0.00180147	5.41235e-05	3.60803e-08	2.25912e-08	8.15766e-08	0.047136	1	1	1	1	1	8.70008e-05	2.66595e-05	5.9634e-06
ICP1.4	1	1	1	1	1	1	1	1	1	1	0.0342846	0.00883237	0.00180147		1	1	1	1	1	1	0.578397	0.00609327	0.000147879	0.175538	1	1	1
ICP1.5	1	1	1	0.54842	1	1	1	1	1	0.269526	0.00159759	0.000333825	5.41235e-05	1		1	1	1	1	0.403409	0.0283703	0.000125	1.68742e-06	0.00669894	1	1	1
ICP1.6	1	0.694005	0.0967699	0.00420139	0.0629212	0.0230061	1	1	1	0.00163651	2.33078e-06	3.35085e-07	3.60803e-08	1	1		1	1	0.0941731	0.00113999	3.16919e-05	2.92709e-08	0	4.7652e-06	1	1	1
ICP1.8	1	0.546055	0.073447	0.00303389	0.0474085	0.0170514	1	1	1	0.00116575	1.52754e-06	2.14872e-07	2.25912e-08	1	1	1		1	0.0684253	0.0007657	2.01599e-05	1.6997e-08	0	2.95234e-06	1	1	1
ICP1.10	1	1	0.155769	0.00738408	0.102598	0.0386178	1	1	1	0.00294628	4.8616e-06	7.26368e-07	8.15766e-08	1	1	1	1		0.163116	0.00226826	6.9412e-05	7.53151e-08	0	1.09345e-05	1	1	1
M.1	1	1	1	1	1	1	1	1	1	1	0.795579	0.220644	0.047136	1	1	0.0941731	0.0684253	0.163116		1	1	0.169037	0.00338709	1	1	1	1
M.2	1	1	1	1	1	1	0.044568	0.151518	0.0395862	1	1	1	1	1	0.403409	0.00113999	0.0007657	0.00226826	1		1	1	0.503819	1	1	0.581713	0.183667
M.2.5	1	1	1	1	1	1	0.00213983	0.00893633	0.0018645	1	1	1	1	0.578397	0.0283703	3.16919e-05	2.01599e-05	6.9412e-05	1	1		1	1	1	0.0683796	0.023032	0.00561313
M.3	0.018704	1	1	1	1	1	4.9507e-06	2.92463e-05	4.17651e-06	1	1	1	1	0.00609327	0.000125	2.92709e-08	1.6997e-08	7.53151e-08	0.169037	1	1		1	1	0.000100093	2.35233e-05	3.69713e-06
M.4	0.000547559	0.0803363	0.784102	1	1	1	4.33996e-08	3.23427e-07	3.5829e-08	1	1	1	1	0.000147879	1.68742e-06	0	0	0	0.00338709	0.503819	1	1		1	4.57207e-07	8.43568e-08	9.87688e-09
M.5	0.442132	1	1	1	1	1	0.000419547	0.00193664	0.000362169	1	1	1	1	0.175538	0.00669894	4.7652e-06	2.95234e-06	1.09345e-05	1	1	1	1	1		0.0125146	0.0038002	0.00081613
M.6	1	1	1	1	1	1	1	1	1	0.996672	0.00391096	0.000680147	8.70008e-05	1	1	1	1	1	1	1	0.0683796	0.000100093	4.57207e-07	0.0125146		1	1
M.8	1	1	1	1	1	1	1	1	1	0.479404	0.00140721	0.000226676	2.66595e-05	1	1	1	1	1	1	0.581713	0.023032	2.35233e-05	8.43568e-08	0.0038002	1		1
M.10	1	1	1	0.42995	1	1	1	1	1	0.185804	0.00038274	5.61615e-05	5.9634e-06	1	1	1	1	1	1	0.183667	0.00561313	3.69713e-06	9.87688e-09	0.00081613	1	1
* First part of the legend is the name of the culture (strains ICTN13 and ICP1, and mixture of the strains - M), number after the point refers to the concentration of the phenol in minimal medium (mM).
4. Kruskal-Wallis ANOVA & Median test with post-hoc comparisons of mean ranks of all pairs of groups was performed in order to compare the values of the absorbance (580 nm) of 48 hours-incubations of the strains ICTN13 and ICP1 and their mixture on minimal medium containing different amount of phenol (1 to 10 mM)
Multiple Comparisons p values (2-tailed)
Strain*	ICTN13.1	ICTN13.2	ICTN13.25	ICTN13.3	ICTN13.4	ICTN13.5	ICTN13.6	ICTN13.8	ICTN13.10	ICP1.1	ICP1.2	ICP1.25	ICP1.3	ICP1.4	ICP1.5	ICP1.6	ICP1.8	ICP1.10	M.1	M.2	M.2.5	M.3	M.4	M.5	M.6	M.8	M.10
ICTN13.1		1	1	1	0.466912	0.00908175	1	1	1	0.22537	0.000583102	0.000144258	2.56626e-05	7.49768e-05	0.0234994	1	1	1	1	1	0.591463	0.0353441	0.0359841	0.000115324	1	1	1
ICTN13.2	1		1	1	1	0.407389	1	1	1	1	0.0445908	0.0141833	0.00339004	0.00826016	0.863479	1	1	1	1	1	1	1	1	0.0222975	1	1	1
ICTN13.25	1	1		1	1	1	1	1	1	1	0.6186	0.236001	0.0698832	0.149262	1	1	1	1	1	1	1	1	1	0.506688	1	1	1
ICTN13.3	1	1	1		1	1	1	1	1	1	1	1	0.637391	1	1	0.334878	0.278255	0.165637	1	1	1	1	1	1	1	1	1
ICTN13.4	0.466912	1	1	1		1	1	0.0610552	0.118068	1	1	1	1	1	1	0.0075519	0.00599132	0.0031423	1	1	1	1	1	1	1	0.187821	0.199825
ICTN13.5	0.00908175	0.407389	1	1	1		1	0.000707702	0.00160723	1	1	1	1	1	1	5.44942e-05	4.11397e-05	1.8838e-05	0.258057	1	1	1	1	1	0.149456	0.00138282	0.00149844
ICTN13.6	1	1	1	1	1	1		1	1	1	1	0.518396	0.164082	0.336383	1	1	1	0.642855	1	1	1	1	1	1	1	1	1
ICTN13.8	1	1	1	1	0.0610552	0.000707702	1		1	0.0265355	3.34363e-05	7.16159e-06	1.07568e-06	3.48712e-06	0.00205447	1	1	1	1	1	0.0573486	0.00219185	0.00223739	3.41648e-06	1	1	1
ICTN13.10	1	1	1	1	0.118068	0.00160723	1	1		0.0530149	8.35153e-05	1.87055e-05	2.96088e-06	9.2941e-06	0.00450217	1	1	1	1	1	0.122872	0.00539601	0.00550366	1.05778e-05	1	1	1
ICP1.1	0.22537	1	1	1	1	1	1	0.0265355	0.0530149		1	1	1	1	1	0.00298103	0.00234128	0.00119452	1	1	1	1	1	1	1	0.0763105	0.0814895
ICP1.2	0.000583102	0.0445908	0.6186	1	1	1	1	3.34363e-05	8.35153e-05	1		1	1	1	1	1.94587e-06	1.42661e-06	6.02984e-07	0.017965	0.44664	1	1	1	1	0.00946804	4.32633e-05	4.73935e-05
ICP1.25	0.000144258	0.0141833	0.236001	1	1	1	0.518396	7.16159e-06	1.87055e-05	1	1		1	1	1	3.65438e-07	2.64263e-07	1.07578e-07	0.00445385	0.141859	1	1	1	1	0.00224507	7.35899e-06	8.1029e-06
ICP1.3	2.56626e-05	0.00339004	0.0698832	0.637391	1	1	0.164082	1.07568e-06	2.96088e-06	1	1	1		1	1	4.70447e-08	3.3476e-08	1.30402e-08	0.000771204	0.0328899	0.737895	1	1	1	0.000368905	8.18458e-07	9.06623e-07
ICP1.4	7.49768e-05	0.00826016	0.149262	1	1	1	0.336383	3.48712e-06	9.2941e-06	1	1	1	1		1	1.67667e-07	1.20496e-07	4.82258e-08	0.00229954	0.0819551	1	1	1	1	0.00113598	3.20357e-06	3.53559e-06
ICP1.5	0.0234994	0.863479	1	1	1	1	1	0.00205447	0.00450217	1	1	1	1	1		0.000175739	0.00013414	6.32993e-05	0.630751	1	1	1	1	1	0.378389	0.00455862	0.00491964
ICP1.6	1	1	1	0.334878	0.0075519	5.44942e-05	1	1	1	0.00298103	1.94587e-06	3.65438e-07	4.70447e-08	1.67667e-07	0.000175739		1	1	1	0.157432	0.00498515	0.000126444	0.000129382	1.0036e-07	1	1	1
ICP1.8	1	1	1	0.278255	0.00599132	4.11397e-05	1	1	1	0.00234128	1.42661e-06	2.64263e-07	3.3476e-08	1.20496e-07	0.00013414	1		1	1	0.125629	0.00379497	9.22082e-05	9.43743e-05	6.81972e-08	1	1	1
ICP1.10	1	1	1	0.165637	0.0031423	1.8838e-05	0.642855	1	1	0.00119452	6.02984e-07	1.07578e-07	1.30402e-08	4.82258e-08	6.32993e-05	1	1		1	0.0666733	0.00177028	3.82436e-05	3.9169e-05	2.33193e-08	1	1	1
M.1	1	1	1	1	1	0.258057	1	1	1	1	0.017965	0.00445385	0.000771204	0.00229954	0.630751	1	1	1		1	1	1	1	0.00317067	1	1	1
M.2	1	1	1	1	1	1	1	1	1	1	0.44664	0.141859	0.0328899	0.0819551	1	0.157432	0.125629	0.0666733	1		1	1	1	0.215824	1	1	1
M.2.5	0.591463	1	1	1	1	1	1	0.0573486	0.122872	1	1	1	0.737895	1	1	0.00498515	0.00379497	0.00177028	1	1		1	1	1	1	0.135928	0.146881
M.3	0.0353441	1	1	1	1	1	1	0.00219185	0.00539601	1	1	1	1	1	1	0.000126444	9.22082e-05	3.82436e-05	1	1	1		1	1	0.616236	0.00281164	0.00309297
M.4	0.0359841	1	1	1	1	1	1	0.00223739	0.00550366	1	1	1	1	1	1	0.000129382	9.43743e-05	3.9169e-05	1	1	1	1		1	0.627523	0.00288257	0.00317067
M.5	0.000115324	0.0222975	0.506688	1	1	1	1	3.41648e-06	1.05778e-05	1	1	1	1	1	1	1.0036e-07	6.81972e-08	2.33193e-08	0.00317067	0.215824	1	1	1		0.00134889	9.07966e-07	1.02878e-06
M.6	1	1	1	1	1	0.149456	1	1	1	1	0.00946804	0.00224507	0.000368905	0.00113598	0.378389	1	1	1	1	1	1	0.616236	0.627523	0.00134889		1	1
M.8	1	1	1	1	0.187821	0.00138282	1	1	1	0.0763105	4.32633e-05	7.35899e-06	8.18458e-07	3.20357e-06	0.00455862	1	1	1	1	1	0.135928	0.00281164	0.00288257	9.07966e-07	1		1
M.10	1	1	1	1	0.199825	0.00149844	1	1	1	0.0814895	4.73935e-05	8.1029e-06	9.06623e-07	3.53559e-06	0.00491964	1	1	1	1	1	0.146881	0.00309297	0.00317067	1.02878e-06	1	1
* First part of the legend is the name of the culture (strains ICTN13 and ICP1, and mixture of the strains - M), number after the point refers to the concentration of the phenol in minimal medium (mM).
Reference:
Benjamini, Y.; Hochberg, Y. Controlling the false discovery fate—a practical and powerful approach to multiple testing. J. R. Stat. Soc. B. 1995;57(1):289–300.

## Sheet: Table S1
Table S1. Overview of assembly statistics of shotgun metagenomics of samples taken from the surge pond sludge (S), from the clarifier outlet (C) and from the guard pond outlet (G) in January 2016
sample	S		C		G
replicate*	1	2	1	2	1	2	3
no of contigs	36025	49264	57775	59883	59915	112379	82472
Main genome scaffold sequence total MB	47.91	61.995	69	76.157	69.83	134.291	109.427
Max contig length KB	88.438	153.966	213.074	213.074	209.4	428.565	396.022
Number of scaffolds > 50 KB	13	28	50	43	43	58	108
% main genome in scaffolds > 50 KB	0.0169	0.0329	0.0625	0.0512	0.0555	0.0379	0.1157
*The third replicate of samples S and C were not included in the analysis because the sequencing process did not yield an output with proper sequencing throughput (lower number of reads, low read quality, low sequencing depth, etc.).
The raw paired-reads obtained were filtered based on Phred quality scores (Ewing and Green, 1998), and eventual adapter contamination, low quality and ambiguous nucleotides were trimmed off by using the fastq-mcf tool (Aronesty, 2011). The filtered reads were de novo assembled using the metaSPAdes tool from the SPAdes assembler v. 3.9 (Bankevich et al., 2012; Nurk et al., 2017), with default para…
References:
Aronesty, E. Command-line tools for processing biological sequencing data. 2011, http://code.google.com/p/ea-utils: Expression Analysis, Durham, NC.
Bankevich, A.; Nurk, S.; Antipov, D.; Gurevich, A.A.; Dvorkin, M.; Kulikov, A.S.; Lesin, V.M.; Nikolenko, S.I.; Pham, S.; Prjibelski, A.D.; Pyshkin, A.V.; Sirotkin, A.V.; Vyahhi, N.; Tesler, G.; Alekseyev, M.A.; Pevzner, P.A. SPAdes: a new genome assembly algorithm and its applications to single-cell sequencing. J. Comput. Biol. 2012, 19: 455-477.
Ewing, B.; Green, P. Base-calling of automated sequencer traces using phred. II. Error probabilities. Genome. Res. 1998, 8:186–194.
Nurk, S.; Meleshko, D.; Korobeynikov, A.; Pevzner, P.A. metaSPAdes: a new versatile metagenomic assembler. Genome. Res. 2017, 27(5):824-834. doi: 10.1101/gr.213959.116.
Seemann, T. Prokka: rapid prokaryotic genome annotation. Bioinformatics 2014, 30: 2068-9. doi: 10.1093/bioinformatics/btu153.

## Sheet: Table S2
Table S2. Relative abundance of detected taxonomic assignments obtained from shotgun metagenomic dataset of surge pond sludge (S), the clarifier outlet (C) and the guard pond outlet (G) samples
Taxonomy	S	C	G
Archaea;Crenarchaeota;Thermoprotei;Desulfurococcales;Desulfurococcaceae;Ignisphaera;Unclassified Ignisphaera	0.0131978	0	0
Archaea;Crenarchaeota;Thermoprotei;Desulfurococcales;Desulfurococcaceae;Unclassified Desulfurococcaceae	0.0263957	0	0
Archaea;Crenarchaeota;Thermoprotei;Desulfurococcales;Unclassified Desulfurococcales	0.0263957	0	0
Archaea;Crenarchaeota;Thermoprotei;Unclassified Thermoprotei	0.0131978	0	0
Archaea;Euryarchaeota;Archaeoglobi;Archaeoglobales;Archaeoglobaceae;Unclassified Archaeoglobaceae	0.0131978	0	0
Archaea;Euryarchaeota archaeon SCGC AAA286-E23;Euryarchaeota archaeon SCGC AAA286-E23	0.0131978	0	0
Archaea;Euryarchaeota;Halobacteria;Halobacteriales;Halobacteriaceae;Haloferax;Unclassified Haloferax	0.0131978	0	0
Archaea;Euryarchaeota;Halobacteria;Halobacteriales;Halobacteriaceae;Unclassified Halobacteriaceae	0.145176	0	0
Archaea;Euryarchaeota;Methanobacteria;Methanobacteriales;Methanobacteriaceae;Methanobacterium;Methanobacterium beijingense	0.963442	0	0
Archaea;Euryarchaeota;Methanobacteria;Methanobacteriales;Methanobacteriaceae;Methanobacterium;Methanobacterium formicicum	0.0527913	0	0
Archaea;Euryarchaeota;Methanobacteria;Methanobacteriales;Methanobacteriaceae;Methanobacterium;Unclassified Methanobacterium	2.54718	0	0
Archaea;Euryarchaeota;Methanobacteria;Methanobacteriales;Methanobacteriaceae;Methanobrevibacter;Unclassified Methanobrevibacter	0.0659892	0	0
Archaea;Euryarchaeota;Methanobacteria;Methanobacteriales;Methanobacteriaceae;Methanothermobacter;Methanothermobacter crinale	0.0131978	0	0
Archaea;Euryarchaeota;Methanobacteria;Methanobacteriales;Methanobacteriaceae;Methanothermobacter;Unclassified Methanothermobacter	0.0131978	0	0
Archaea;Euryarchaeota;Methanobacteria;Methanobacteriales;Methanobacteriaceae;Unclassified Methanobacteriaceae	0.514716	0	0.00901632
Archaea;Euryarchaeota;Methanobacteria;Methanobacteriales;Methanothermaceae;Methanothermus;Unclassified Methanothermus	0.0131978	0	0
Archaea;Euryarchaeota;Methanococci;Methanococcales;Methanocaldococcaceae;Methanocaldococcus;Methanocaldococcus sp	0.0131978	0	0
Archaea;Euryarchaeota;Methanococci;Methanococcales;Methanocaldococcaceae;Methanocaldococcus;Unclassified Methanocaldococcus	0.0263957	0	0
Archaea;Euryarchaeota;Methanococci;Methanococcales;Methanococcaceae;Methanococcus;Unclassified Methanococcus	0.0263957	0	0
Archaea;Euryarchaeota;Methanococci;Methanococcales;Methanococcaceae;Methanothermococcus;Unclassified Methanothermococcus	0.118781	0	0
Archaea;Euryarchaeota;Methanococci;Methanococcales;Methanococcaceae;Unclassified Methanococcaceae	0.30355	0	0
Archaea;Euryarchaeota;Methanococci;Methanococcales;Unclassified Methanococcales	0.0131978	0	0
Archaea;Euryarchaeota;Methanomicrobia;Methanocellales;Methanocellaceae;Methanocella;Unclassified Methanocella	1.13501	0	0.00901632
Archaea;Euryarchaeota;Methanomicrobia;Methanomicrobiales;Methanocorpusculaceae;Methanocorpusculum;Unclassified Methanocorpusculum	0.0659892	0	0
Archaea;Euryarchaeota;Methanomicrobia;Methanomicrobiales;Methanomicrobiaceae;Methanoculleus;Methanoculleus receptaculi	0.0131978	0	0
Archaea;Euryarchaeota;Methanomicrobia;Methanomicrobiales;Methanomicrobiaceae;Methanoculleus;Methanoculleus sp	0.0131978	0	0
Archaea;Euryarchaeota;Methanomicrobia;Methanomicrobiales;Methanomicrobiaceae;Methanoculleus;Unclassified Methanoculleus	0.897453	0	0
Archaea;Euryarchaeota;Methanomicrobia;Methanomicrobiales;Methanomicrobiaceae;Methanofollis;Unclassified Methanofollis	0.0263957	0	0
Archaea;Euryarchaeota;Methanomicrobia;Methanomicrobiales;Methanomicrobiaceae;Methanogenium;Unclassified Methanogenium	0.0131978	0	0
Archaea;Euryarchaeota;Methanomicrobia;Methanomicrobiales;Methanomicrobiaceae;Unclassified Methanomicrobiaceae	0.105583	0	0
Archaea;Euryarchaeota;Methanomicrobia;Methanomicrobiales;Methanomicrobiales Incertae Sedis;Methanocalculus;Unclassified Methanocalculus	0.448726	0	0
Archaea;Euryarchaeota;Methanomicrobia;Methanomicrobiales;Methanoregulaceae;Methanolinea;Methanolinea tarda	0.0131978	0	0
Archaea;Euryarchaeota;Methanomicrobia;Methanomicrobiales;Methanoregulaceae;Methanolinea;Unclassified Methanolinea	0.0923848	0	0
Archaea;Euryarchaeota;Methanomicrobia;Methanomicrobiales;Methanoregulaceae;Methanoregula;Methanoregula boonei	0.0659892	0	0
Archaea;Euryarchaeota;Methanomicrobia;Methanomicrobiales;Methanoregulaceae;Methanoregula;Unclassified Methanoregula	3.19388	0	0
Archaea;Euryarchaeota;Methanomicrobia;Methanomicrobiales;Methanoregulaceae;Unclassified Methanoregulaceae	0.0395935	0	0
Archaea;Euryarchaeota;Methanomicrobia;Methanomicrobiales;Methanospirillaceae;Methanospirillum;Unclassified Methanospirillum	0.0131978	0	0
Archaea;Euryarchaeota;Methanomicrobia;Methanomicrobiales;Unclassified Methanomicrobiales	1.04263	0	0
Archaea;Euryarchaeota;Methanomicrobia;Methanosarcinales;GOM Arc I;Candidatus Methanoperedens;Candidatus Methanoperedens sp BLZ1	0.0131978	0	0
Archaea;Euryarchaeota;Methanomicrobia;Methanosarcinales;GOM Arc I;Candidatus Methanoperedens;Unclassified Candidatus Methanoperedens	0.0263957	0	0
Archaea;Euryarchaeota;Methanomicrobia;Methanosarcinales;Methanosaetaceae;Methanosaeta;Methanosaeta thermophila	0.382737	0	0
Archaea;Euryarchaeota;Methanomicrobia;Methanosarcinales;Methanosaetaceae;Methanosaeta;Unclassified Methanosaeta	2.56038	0	0
Archaea;Euryarchaeota;Methanomicrobia;Methanosarcinales;Methanosarcinaceae;Methanimicrococcus;Methanimicrococcus blatticola	0.0131978	0	0
Archaea;Euryarchaeota;Methanomicrobia;Methanosarcinales;Methanosarcinaceae;Methanimicrococcus;Unclassified Methanimicrococcus	0.0131978	0	0
Archaea;Euryarchaeota;Methanomicrobia;Methanosarcinales;Methanosarcinaceae;Methanohalobium;Methanohalobium evestigatum	0.0395935	0	0
Archaea;Euryarchaeota;Methanomicrobia;Methanosarcinales;Methanosarcinaceae;Methanohalobium;Unclassified Methanohalobium	0.0131978	0	0
Archaea;Euryarchaeota;Methanomicrobia;Methanosarcinales;Methanosarcinaceae;Methanolobus;Unclassified Methanolobus	0.0395935	0	0
Archaea;Euryarchaeota;Methanomicrobia;Methanosarcinales;Methanosarcinaceae;Methanomethylovorans;Unclassified Methanomethylovorans	0.131978	0	0.00901632
Archaea;Euryarchaeota;Methanomicrobia;Methanosarcinales;Methanosarcinaceae;Methanosarcina;Unclassified Methanosarcina	0.197968	0	0
Archaea;Euryarchaeota;Methanomicrobia;Methanosarcinales;Methanosarcinaceae;Unclassified Methanosarcinaceae	1.35938	0	0
Archaea;Euryarchaeota;Methanomicrobia;Methanosarcinales;Methermicoccaceae;Methermicoccus;Methermicoccus shengliensis	0.0263957	0	0
Archaea;Euryarchaeota;Methanomicrobia;Methanosarcinales;Methermicoccaceae;Methermicoccus;Unclassified Methermicoccus	0.250759	0	0
Archaea;Euryarchaeota;Methanomicrobia;Methanosarcinales;Unclassified Methanosarcinales	2.85073	0	0
Archaea;Euryarchaeota;Methanomicrobia;Unclassified Methanomicrobia	2.99591	0	0
Archaea;Euryarchaeota;Methanopyri;Methanopyrales;Methanopyraceae;Methanopyrus;Methanopyrus kandleri	0.0263957	0	0
Archaea;Euryarchaeota;Methanopyri;Methanopyrales;Methanopyraceae;Methanopyrus;Unclassified Methanopyrus	0.0527913	0	0
Archaea;Euryarchaeota;Thermococci;Thermococcales;Thermococcaceae;Palaeococcus;Unclassified Palaeococcus	0.0263957	0	0
Archaea;Euryarchaeota;Thermococci;Thermococcales;Thermococcaceae;Thermococcus;Unclassified Thermococcus	0.0395935	0	0
Archaea;Euryarchaeota;Thermoplasmata;Thermoplasmatales;AMOS1A-4113-Dna4;Euryarchaeota archaeon;Unclassified Euryarchaeota archaeon	0.079187	0	0
Archaea;Euryarchaeota;Thermoplasmata;Thermoplasmatales;Deep Sea Hydrothermal Vent Gp 2 DHVEG-2;Aciduliprofundum sp;Aciduliprofundum sp	0.0131978	0	0
Archaea;Euryarchaeota;Thermoplasmata;Thermoplasmatales;Deep Sea Hydrothermal Vent Gp 2 DHVEG-2 ;Candidatus Aciduliprofundum;Unclassified Candidatus Aciduliprofundum	0.079187	0	0
Archaea;Euryarchaeota;Thermoplasmata;Thermoplasmatales;Deep Sea Hydrothermal Vent Gp 2 DHVEG-2 ;Unclassified Deep Sea Hydrothermal Vent Gp 2 DHVEG-2 ;	0.0659892	0	0
Archaea;Euryarchaeota;Thermoplasmata;Thermoplasmatales;Marine Group III;Marine Group III euryarchaeote SCGC AAA288-E19;Marine Group III euryarchaeote SCGC AAA288-E19	0.0263957	0	0
Archaea;Euryarchaeota;Thermoplasmata;Thermoplasmatales;Thermoplasmatales Incertae Sedis;Candidatus Methanogranum;Unclassified Candidatus Methanogranum	0.0131978	0	0
Archaea;Euryarchaeota;Thermoplasmata;Thermoplasmatales;Thermoplasmatales Incertae Sedis;Methanomassiliicoccus;Unclassified Methanomassiliicoccus	0.0923848	0	0
Archaea;Euryarchaeota;Thermoplasmata;Thermoplasmatales;Thermoplasmatales Incertae Sedis;Unclassified Thermoplasmatales Incertae Sedis;	0.0527913	0	0
Archaea;Euryarchaeota;Thermoplasmata;Thermoplasmatales;Unclassified Thermoplasmatales	0.30355	0	0
Archaea;Euryarchaeota;Unclassified Euryarchaeota	1.79491	0	0
Archaea;Thaumarchaeota;Unclassified Thaumarchaeota	0.0395935	0.027852	0
Archaea;Unclassified Archaea	1.12182	0.027852	0
Archaea;Woesearchaeota DHVEG-6 ;Parcubacteria group bacterium GW2011_GWA2_37_10;Parcubacteria group bacterium GW2011_GWA2_37_10	0.0131978	0	0
Bacteria;Acetothermia;Acetothermia bacterium SCGC AAA255-C06;Acetothermia bacterium SCGC AAA255-C06	0.0659892	0	0
Bacteria;Acidobacteria;Acidobacteria;Acidobacteriales;Acidobacteriaceae Subgroup 1;Granulicella;Unclassified Granulicella	0	0	0.00901632
Bacteria;Acidobacteria;Acidobacteria;Acidobacteriales;Acidobacteriaceae Subgroup 1;Terriglobus;Terriglobus aquaticus	0	0.00557041	0
Bacteria;Acidobacteria;Acidobacteria;Acidobacteriales;Acidobacteriaceae Subgroup 1;Terriglobus;Unclassified Terriglobus	0	0	0.027049
Bacteria;Acidobacteria;Acidobacteria;Acidobacteriales;Acidobacteriaceae Subgroup 1;Unclassified Acidobacteriaceae Subgroup 1	0.0131978	0.0222816	0
Bacteria;Acidobacteria;Blastocatellia;Blastocatellales;Blastocatellaceae Subgroup 4;Candidatus Chloracidobacterium;Chloracidobacterium thermophilum	0.0131978	0	0
Bacteria;Acidobacteria;Blastocatellia;Blastocatellales;Blastocatellaceae Subgroup 4;Pyrinomonas;Pyrinomonas methylaliphatogenes	0	0.00557041	0
Bacteria;Acidobacteria;Blastocatellia;Blastocatellales;Blastocatellaceae Subgroup 4 RB41;Acidobacteria bacterium	0	0.027852	0
Bacteria;Acidobacteria;Blastocatellia;Blastocatellales;Blastocatellaceae Subgroup 4 RB41;Acidobacterium sp	0	0.0111408	0
Bacteria;Acidobacteria;Blastocatellia;Blastocatellales;Blastocatellaceae Subgroup 4;Unclassified Blastocatellaceae Subgroup 4	0	0.0724153	0
Bacteria;Acidobacteria;Holophagae;Holophagales;Holophagaceae;Holophaga;Holophaga foetida	0.0131978	0	0
Bacteria;Acidobacteria;Holophagae;Holophagales;Holophagaceae;Unclassified Holophagaceae	0.0263957	0	0.0360653
Bacteria;Acidobacteria;Holophagae;Subgroup 10;ABS-19;Acidobacteria bacterium;Acidobacteria bacterium	0	0.027852	0
Bacteria;Acidobacteria;Holophagae;Subgroup 10;NS72;bacterium YC-ZSS-LKJ67;bacterium YC-ZSS-LKJ67	0	0.00557041	0
Bacteria;Acidobacteria;Holophagae;Subgroup 10;Unclassified Subgroup 10	0	0.0222816	0
Bacteria;Acidobacteria;Holophagae;Unclassified Holophagae	0	0.0111408	0
Bacteria;Acidobacteria;Solibacteres;Solibacterales;Solibacteraceae Subgroup 3;Bryobacter;Acidobacteria bacterium	0	0.0167112	0
Bacteria;Acidobacteria;Solibacteres;Solibacterales;Solibacteraceae Subgroup 3;Bryobacter;Unclassified Bryobacter	0	0.00557041	0
Bacteria;Acidobacteria;Solibacteres;Solibacterales;Solibacteraceae Subgroup 3;Candidatus Solibacter;Unclassified Candidatus Solibacter	0	0	0.00901632
Bacteria;Acidobacteria;Solibacteres;Solibacterales;Solibacteraceae Subgroup 3;Unclassified Solibacteraceae Subgroup 3;	0	0.0668449	0.135245
Bacteria;Acidobacteria;Subgroup 6;Acidobacteria bacterium IGE-010;Acidobacteria bacterium IGE-010	0	0.00557041	0
Bacteria;Acidobacteria;Subgroup 6;Acidobacteria bacterium WWH4;Acidobacteria bacterium WWH4	0	0.0167112	0
Bacteria;Acidobacteria;Subgroup 6;Unclassified Subgroup 6	0	0.27295	0
Bacteria;Acidobacteria;Unclassified Acidobacteria	0	0.027852	0.0450816
Bacteria;Actinobacteria;Acidimicrobiia;Acidimicrobiales;Acidimicrobiaceae;Ilumatobacter;Ilumatobacter fluminis	0	0.0167112	0
Bacteria;Actinobacteria;Acidimicrobiia;Acidimicrobiales;Acidimicrobiaceae;Ilumatobacter;Unclassified Ilumatobacter	0	0.0222816	0
Bacteria;Actinobacteria;Acidimicrobiia;Acidimicrobiales;Acidimicrobiaceae;Unclassified Acidimicrobiaceae	0.0131978	0.00557041	0
Bacteria;Actinobacteria;Acidimicrobiia;Acidimicrobiales;Acidimicrobiales Incertae Sedis;Aciditerrimonas;Aciditerrimonas ferrireducens	0	0.00557041	0
Bacteria;Actinobacteria;Acidimicrobiia;Acidimicrobiales;Iamiaceae;Iamia;Iamia majanohamensis	0	0.00557041	0
Bacteria;Actinobacteria;Acidimicrobiia;Acidimicrobiales;Iamiaceae;Iamia;Unclassified Iamia	0.0263957	0.0111408	0.00901632
Bacteria;Actinobacteria;Acidimicrobiia;Acidimicrobiales;Unclassified Acidimicrobiales	0.0131978	0.0891266	0.0360653
Bacteria;Actinobacteria;Actinobacteria;Actinomycetales;Actinomycetaceae;Arcanobacterium;Unclassified Arcanobacterium	0.0263957	0	0
Bacteria;Actinobacteria;Actinobacteria;Actinomycetales;Actinomycetales Incertae Sedis;Candidatus Ancillula;Candidatus Ancillula trichonymphae	0.0131978	0	0
Bacteria;Actinobacteria;Actinobacteria;Actinomycetales bacterium GP-5;Actinomycetales bacterium GP-5	0	0	0.00901632
Bacteria;Actinobacteria;Actinobacteria;Bifidobacteriales;Bifidobacteriaceae;Bifidobacterium;Unclassified Bifidobacterium	0.0131978	0	0
Bacteria;Actinobacteria;Actinobacteria;Corynebacteriales;Corynebacteriaceae;Corynebacterium 1;Unclassified Corynebacterium 1	0	0.00557041	0
Bacteria;Actinobacteria;Actinobacteria;Corynebacteriales;Corynebacteriaceae;Unclassified Corynebacteriaceae	0	0	0.00901632
Bacteria;Actinobacteria;Actinobacteria;Corynebacteriales;Dietziaceae;Dietzia;Unclassified Dietzia	0	0	0.00901632
Bacteria;Actinobacteria;Actinobacteria;Corynebacteriales;Mycobacteriaceae;Mycobacterium;Mycobacterium goodii	0	0	0.0180326
Bacteria;Actinobacteria;Actinobacteria;Corynebacteriales;Mycobacteriaceae;Mycobacterium;Mycobacterium sinense	0	0.00557041	0
Bacteria;Actinobacteria;Actinobacteria;Corynebacteriales;Mycobacteriaceae;Mycobacterium;Mycobacterium sp	0	0	0.00901632
Bacteria;Actinobacteria;Actinobacteria;Corynebacteriales;Mycobacteriaceae;Mycobacterium;Unclassified Mycobacterium	0.0263957	0.0779857	0.577044
Bacteria;Actinobacteria;Actinobacteria;Corynebacteriales;Nocardiaceae;Nocardia;Unclassified Nocardia	0	0.0334225	0
Bacteria;Actinobacteria;Actinobacteria;Corynebacteriales;Nocardiaceae;Rhodococcus;Rhodococcus sp	0.0263957	0	0
Bacteria;Actinobacteria;Actinobacteria;Corynebacteriales;Nocardiaceae;Rhodococcus;Unclassified Rhodococcus	0	0.0167112	0
Bacteria;Actinobacteria;Actinobacteria;Corynebacteriales;Nocardiaceae;Unclassified Nocardiaceae	0	0.00557041	0.0180326
Bacteria;Actinobacteria;Actinobacteria;Corynebacteriales;Unclassified Corynebacteriales	0	0.0111408	0.153277
Bacteria;Actinobacteria;Actinobacteria;Frankiales;Geodermatophilaceae;Blastococcus;Blastococcus sp	0	0.0111408	0
Bacteria;Actinobacteria;Actinobacteria;Frankiales;Geodermatophilaceae;Blastococcus;Unclassified Blastococcus	0	0.128119	0
Bacteria;Actinobacteria;Actinobacteria;Frankiales;Geodermatophilaceae;Geodermatophilus;Geodermatophilus	0	0.00557041	0
Bacteria;Actinobacteria;Actinobacteria;Frankiales;Geodermatophilaceae;Geodermatophilus;Geodermatophilus sp	0	0.00557041	0
Bacteria;Actinobacteria;Actinobacteria;Frankiales;Geodermatophilaceae;Geodermatophilus;Unclassified Geodermatophilus	0	0.100267	0
Bacteria;Actinobacteria;Actinobacteria;Frankiales;Geodermatophilaceae;Unclassified Geodermatophilaceae	0	0.295232	0
Bacteria;Actinobacteria;Actinobacteria;Frankiales;Unclassified Frankiales	0	0.0334225	0
Bacteria;Actinobacteria;Actinobacteria;Kineosporiales;Kineosporiaceae;Kineosporia;Unclassified Kineosporia	0.0263957	0	0
Bacteria;Actinobacteria;Actinobacteria;Kineosporiales;Kineosporiaceae;Unclassified Kineosporiaceae	0	0.0111408	0
Bacteria;Actinobacteria;Actinobacteria;Micrococcales;Bogoriellaceae;Georgenia;Unclassified Georgenia	0	0.0111408	0
Bacteria;Actinobacteria;Actinobacteria;Micrococcales;Brevibacteriaceae;Brevibacterium;Brevibacterium sp	0	0	0.0180326
Bacteria;Actinobacteria;Actinobacteria;Micrococcales;Brevibacteriaceae;Brevibacterium;Unclassified Brevibacterium	0	0.0389929	0
Bacteria;Actinobacteria;Actinobacteria;Micrococcales;Cellulomonadaceae;Actinotalea;Unclassified Actinotalea	0	0.00557041	0
Bacteria;Actinobacteria;Actinobacteria;Micrococcales;Cellulomonadaceae;Cellulomonas;Unclassified Cellulomonas	0	0.027852	0
Bacteria;Actinobacteria;Actinobacteria;Micrococcales;Cellulomonadaceae;Unclassified Cellulomonadaceae	0	0.0167112	0
Bacteria;Actinobacteria;Actinobacteria;Micrococcales;Dermabacteraceae;Brachybacterium;Brachybacterium fresconis	0	0	0.00901632
Bacteria;Actinobacteria;Actinobacteria;Micrococcales;Intrasporangiaceae;Ornithinicoccus;Ornithinicoccus halotolerans	0.0131978	0	0
Bacteria;Actinobacteria;Actinobacteria;Micrococcales;Intrasporangiaceae;Unclassified Intrasporangiaceae	0	0.0222816	0
Bacteria;Actinobacteria;Actinobacteria;Micrococcales;Microbacteriaceae;Agromyces;Unclassified Agromyces	0	0.0222816	0.00901632
Bacteria;Actinobacteria;Actinobacteria;Micrococcales;Microbacteriaceae;Leucobacter;Unclassified Leucobacter	0.0263957	0	0.0360653
Bacteria;Actinobacteria;Actinobacteria;Micrococcales;Microbacteriaceae;Microbacterium;Microbacterium sp	0	0	0.00901632
Bacteria;Actinobacteria;Actinobacteria;Micrococcales;Microbacteriaceae;Microbacterium;Unclassified Microbacterium	0	0.0334225	0.0540979
Bacteria;Actinobacteria;Actinobacteria;Micrococcales;Microbacteriaceae;Unclassified Microbacteriaceae	0.0131978	0.0501337	0.0360653
Bacteria;Actinobacteria;Actinobacteria;Micrococcales;Micrococcaceae;Arthrobacter;Unclassified Arthrobacter	0	0.0111408	0
Bacteria;Actinobacteria;Actinobacteria;Micrococcales;Micrococcaceae;Citricoccus;Unclassified Citricoccus	0	0.00557041	0
Bacteria;Actinobacteria;Actinobacteria;Micrococcales;Micrococcaceae;Nesterenkonia;Unclassified Nesterenkonia	0.0131978	0	0
Bacteria;Actinobacteria;Actinobacteria;Micrococcales;Micrococcaceae;Paenarthrobacter;Arthrobacter sp	0.131978	0.0334225	0.0360653
Bacteria;Actinobacteria;Actinobacteria;Micrococcales;Micrococcaceae;Unclassified Micrococcaceae	0	0.0668449	0
Bacteria;Actinobacteria;Actinobacteria;Micrococcales;Promicromonosporaceae;Isoptericola;Unclassified Isoptericola	0	0.00557041	0
Bacteria;Actinobacteria;Actinobacteria;Micrococcales;Promicromonosporaceae;Unclassified Promicromonosporaceae	0	0	0.00901632
Bacteria;Actinobacteria;Actinobacteria;Micrococcales;Unclassified Micrococcales	0.0131978	0.0389929	0.027049
Bacteria;Actinobacteria;Actinobacteria;Micromonosporales;Micromonosporaceae;Actinocatenispora;Unclassified Actinocatenispora	0	0	0.027049
Bacteria;Actinobacteria;Actinobacteria;Micromonosporales;Micromonosporaceae;Actinoplanes;Unclassified Actinoplanes	0	0.0222816	0
Bacteria;Actinobacteria;Actinobacteria;Micromonosporales;Micromonosporaceae;Asanoa;Unclassified Asanoa	0	0.00557041	0
Bacteria;Actinobacteria;Actinobacteria;Micromonosporales;Micromonosporaceae;Micromonospora;Unclassified Micromonospora	0.0131978	0.00557041	0.0180326
Bacteria;Actinobacteria;Actinobacteria;Micromonosporales;Micromonosporaceae;Phytohabitans;Actinoplanes sp	0	0.00557041	0
Bacteria;Actinobacteria;Actinobacteria;Micromonosporales;Micromonosporaceae;Salinispora;Unclassified Salinispora	0	0.00557041	0
Bacteria;Actinobacteria;Actinobacteria;Micromonosporales;Micromonosporaceae;Unclassified Micromonosporaceae	0	0.144831	0.0180326
Bacteria;Actinobacteria;Actinobacteria;Micromonosporales;Micromonosporaceae;Virgisporangium;Unclassified Virgisporangium	0	0.00557041	0
Bacteria;Actinobacteria;Actinobacteria;Propionibacteriales;Nocardioidaceae;Aeromicrobium;Aeromicrobium sp	0	0	0.00901632
Bacteria;Actinobacteria;Actinobacteria;Propionibacteriales;Nocardioidaceae;Aeromicrobium;Unclassified Aeromicrobium	0	0.0111408	0
Bacteria;Actinobacteria;Actinobacteria;Propionibacteriales;Nocardioidaceae;Kribbella;Unclassified Kribbella	0.0263957	0	0
Bacteria;Actinobacteria;Actinobacteria;Propionibacteriales;Nocardioidaceae;Marmoricola;Unclassified Marmoricola	0	0.00557041	0
Bacteria;Actinobacteria;Actinobacteria;Propionibacteriales;Nocardioidaceae;Nocardioides;Nocardioides sp	0	0.0557041	0.00901632
Bacteria;Actinobacteria;Actinobacteria;Propionibacteriales;Nocardioidaceae;Nocardioides;Nocardioides;ungokensis	0	0.00557041	0
Bacteria;Actinobacteria;Actinobacteria;Propionibacteriales;Nocardioidaceae;Nocardioides;Unclassified Nocardioides	0	0.161542	0.0450816
Bacteria;Actinobacteria;Actinobacteria;Propionibacteriales;Nocardioidaceae;Unclassified Nocardioidaceae	0	0.178253	0.00901632
Bacteria;Actinobacteria;Actinobacteria;Propionibacteriales;Propionibacteriaceae;Naumannella;Naumannella halotolerans	0	0	0.00901632
Bacteria;Actinobacteria;Actinobacteria;Propionibacteriales;Propionibacteriaceae;Propionibacterium;Unclassified Propionibacterium	0	0.00557041	0.027049
Bacteria;Actinobacteria;Actinobacteria;Propionibacteriales;Propionibacteriaceae;Tessaracoccus;Unclassified Tessaracoccus	0	0	0.0180326
Bacteria;Actinobacteria;Actinobacteria;Propionibacteriales;Propionibacteriaceae;Unclassified Propionibacteriaceae	0	0	0.0180326
Bacteria;Actinobacteria;Actinobacteria;Propionibacteriales;Unclassified Propionibacteriales	0	0.0111408	0
Bacteria;Actinobacteria;Actinobacteria;Pseudonocardiales;Pseudonocardiaceae;Actinomycetospora;Actinomycetospora sp	0	0.0111408	0
Bacteria;Actinobacteria;Actinobacteria;Pseudonocardiales;Pseudonocardiaceae;Actinomycetospora;Unclassified Actinomycetospora	0	0.0111408	0
Bacteria;Actinobacteria;Actinobacteria;Pseudonocardiales;Pseudonocardiaceae;Kibdelosporangium;Kibdelosporangium sp	0	0.00557041	0
Bacteria;Actinobacteria;Actinobacteria;Pseudonocardiales;Pseudonocardiaceae;Pseudonocardia;Unclassified Pseudonocardia	0.0527913	0.105838	0
Bacteria;Actinobacteria;Actinobacteria;Pseudonocardiales;Pseudonocardiaceae;Saccharomonospora;Unclassified Saccharomonospora	0	0.00557041	0
Bacteria;Actinobacteria;Actinobacteria;Pseudonocardiales;Pseudonocardiaceae;Unclassified Pseudonocardiaceae	0	0.027852	0
Bacteria;Actinobacteria;Actinobacteria;Streptomycetales;Streptomycetaceae;Streptacidiphilus;Unclassified Streptacidiphilus	0.0131978	0	0
Bacteria;Actinobacteria;Actinobacteria;Streptomycetales;Streptomycetaceae;Streptomyces;Streptomyces sp	0	0.0111408	0
Bacteria;Actinobacteria;Actinobacteria;Streptomycetales;Streptomycetaceae;Streptomyces;Unclassified Streptomyces	0	0.167112	0.00901632
Bacteria;Actinobacteria;Actinobacteria;Streptomycetales;Streptomycetaceae;Unclassified Streptomycetaceae	0	0.0167112	0
Bacteria;Actinobacteria;Actinobacteria;Streptosporangiales;Nocardiopsaceae;Nocardiopsis;Unclassified Nocardiopsis	0	0	0.00901632
Bacteria;Actinobacteria;Actinobacteria;Streptosporangiales;Streptosporangiaceae;Streptosporangium;Unclassified Streptosporangium	0	0.0111408	0
Bacteria;Actinobacteria;Actinobacteria;Streptosporangiales;Streptosporangiaceae;Unclassified Streptosporangiaceae	0	0.0111408	0
Bacteria;Actinobacteria;Actinobacteria;Streptosporangiales;Unclassified Streptosporangiales	0.0263957	0.0111408	0
Bacteria;Actinobacteria;Actinobacteria;Unclassified Actinobacteria	0.290352	0.41221	0.216392
Bacteria;Actinobacteria;Coriobacteriia;Coriobacteriales;Coriobacteriaceae;Atopobium;Unclassified Atopobium	0.0395935	0	0
Bacteria;Actinobacteria;Coriobacteriia;Coriobacteriales;Coriobacteriaceae;Eggerthella;Unclassified Eggerthella	0.0131978	0	0
Bacteria;Actinobacteria;Coriobacteriia;Coriobacteriales;Coriobacteriaceae;Gordonibacter;Eggerthella sp	0.0131978	0	0
Bacteria;Actinobacteria;Coriobacteriia;Coriobacteriales;Coriobacteriaceae;Gordonibacter;Unclassified Gordonibacter	0.0131978	0	0
Bacteria;Actinobacteria;Coriobacteriia;Coriobacteriales;Coriobacteriaceae;Olsenella;Unclassified Olsenella	0.0395935	0	0.00901632
Bacteria;Actinobacteria;Coriobacteriia;Coriobacteriales;Coriobacteriaceae;Unclassified Coriobacteriaceae	0.277155	0.0222816	0.0360653
Bacteria;Actinobacteria;Nitriliruptoria;Nitriliruptorales;Nitriliruptoraceae;bacterium YC-ZSS-LKJ90;Unclassified bacterium YC-ZSS-LKJ90	0	0.00557041	0
Bacteria;Actinobacteria;Nitriliruptoria;Nitriliruptorales;Nitriliruptoraceae;Egicoccus;Unclassified Egicoccus	0	0	0.00901632
Bacteria;Actinobacteria;Rubrobacteria;Rubrobacterales;Rubrobacteriaceae;Rubrobacter;Unclassified Rubrobacter	0.0131978	0	0
Bacteria;Actinobacteria;Thermoleophilia;Gaiellales;Gaiellaceae;Gaiella;actinobacterium WWH12	0	0.0167112	0
Bacteria;Actinobacteria;Thermoleophilia;Gaiellales;Gaiellaceae;Gaiella;Gaiella occulta	0	0.0891266	0
Bacteria;Actinobacteria;Thermoleophilia;Gaiellales;Gaiellaceae;Gaiella;Unclassified Gaiella	0	0.0167112	0
Bacteria;Actinobacteria;Thermoleophilia;Solirubrobacterales;Conexibacteraceae;Conexibacter;Unclassified Conexibacter	0	0.00557041	0
Bacteria;Actinobacteria;Thermoleophilia;Solirubrobacterales;Elev-16S-1332;bacterium YC-ZSS-LKJ159;bacterium YC-ZSS-LKJ159	0	0.0222816	0
Bacteria;Actinobacteria;Thermoleophilia;Solirubrobacterales;Patulibacteraceae;Patulibacter;Unclassified Patulibacter	0.0263957	0.0167112	0
Bacteria;Actinobacteria;Thermoleophilia;Solirubrobacterales;Solirubrobacteraceae;Solirubrobacter; bacterium Ellin6na48	0	0.00557041	0
Bacteria;Actinobacteria;Thermoleophilia;Solirubrobacterales;Solirubrobacteraceae;Solirubrobacter;Unclassified Solirubrobacter	0.0263957	0.0668449	0
Bacteria;Actinobacteria;Thermoleophilia;Solirubrobacterales;Unclassified Solirubrobacterales	0.0131978	0.523619	0.00901632
Bacteria;Actinobacteria;Thermoleophilia;Unclassified Thermoleophilia	0.0263957	0.200535	0
Bacteria;Actinobacteria;Unclassified Actinobacteria	0.263957	0.284091	0.027049
Bacteria;Aerophobetes;Aerophobetes bacterium JGI 0000014-A15;Unclassified Aerophobetes bacterium JGI 0000014-A15	0	0	0.00901632
Bacteria;Aminicenantes;Aminicenantes bacterium JGI OTU-2;Aminicenantes bacterium JGI OTU-2	0.0263957	0	0
Bacteria;Aquificae;Aquificae;Aquificales;Aquificaceae;Hydrogenivirga;Unclassified Hydrogenivirga	0.0131978	0	0
Bacteria;Aquificae;Aquificae;Aquificales;Aquificaceae;Hydrogenobacter;Unclassified Hydrogenobacter	0.0131978	0	0
Bacteria;Aquificae;Aquificae;Aquificales;Aquificaceae;Hydrogenobaculum;Unclassified Hydrogenobaculum	0.211165	0	0
Bacteria;Aquificae;Aquificae;Aquificales;Aquificaceae;Unclassified Aquificaceae	0.0395935	0	0
Bacteria;Aquificae;Aquificae;Aquificales;Hydrogenothermaceae;Persephonella;Unclassified Persephonella	0.0131978	0	0
Bacteria;Aquificae;Aquificae;Aquificales;Unclassified Aquificales	0.0131978	0	0
Bacteria;Armatimonadetes;Fimbriimonadia;Fimbriimonadales;Unclassified Fimbriimonadales	0	0.00557041	0
Bacteria;Armatimonadetes;Unclassified Armatimonadetes	0	0.00557041	0
Bacteria;Atribacteria;Atribacteria bacterium JGI 0000059-I14;Atribacteria bacterium JGI 0000059-I14	1.70252	0	0
Bacteria;Atribacteria;Atribacteria bacterium JGI 0000079-L04;Atribacteria bacterium JGI 0000079-L04	0.197968	0	0
Bacteria;Atribacteria;Unclassified Atribacteria	1.64973	0	0
Bacteria;Bacteroidetes;Bacteroidetes Incertae Sedis;Order;II;Rhodothermaceae;Bacteroidetes bacterium;Bacteroidetes bacterium	0	0.00557041	0
Bacteria;Bacteroidetes;Bacteroidetes Incertae Sedis;Order;II;Rhodothermaceae;Longimonas;Rhodothermaceae bacterium	0	0.0111408	0.0180326
Bacteria;Bacteroidetes;Bacteroidetes Incertae Sedis;Order;II;Rhodothermaceae;Longimonas;Unclassified Longimonas	0	0.027852	0.0180326
Bacteria;Bacteroidetes;Bacteroidetes Incertae Sedis;Order;II;Rhodothermaceae;Rhodothermus;Unclassified Rhodothermus	0	0.0222816	0
Bacteria;Bacteroidetes;Bacteroidetes Incertae Sedis;Order;II;Rhodothermaceae;Salinibacter;Salinibacter ruber	0	0.00557041	0
Bacteria;Bacteroidetes;Bacteroidetes Incertae Sedis;Order;II;Rhodothermaceae;Unclassified Rhodothermaceae	0	0.155971	0.135245
Bacteria;Bacteroidetes;Bacteroidetes Incertae Sedis;Order III;Aliifodinibius sp HME9836;Aliifodinibius sp HME9836	0	0.00557041	0
Bacteria;Bacteroidetes;Bacteroidetes Incertae Sedis;Order III;F1-37X2;bacterium YC-ZSS-LKJ111;Unclassified bacterium YC-ZSS-LKJ111	0	0.0111408	0
Bacteria;Bacteroidetes;Bacteroidetes Incertae Sedis;Order III;ML310M-34;Bacteroidetes bacterium;Bacteroidetes bacterium	0	0.0501337	0.0721306
Bacteria;Bacteroidetes;Bacteroidetes Incertae Sedis;Unclassified Bacteroidetes Incertae Sedis	0	0.00557041	0.00901632
Bacteria;Bacteroidetes;Bacteroidia;Bacteroidales;Marinilabiaceae;bacterium YC-ZSS-LKJ171;bacterium YC-ZSS-LKJ171	0	0.0111408	0
Bacteria;Bacteroidetes;Bacteroidia;Bacteroidales;Marinilabiaceae;Marinifilum;Marinifilum sp	0	0.00557041	0
Bacteria;Bacteroidetes;Bacteroidia;Bacteroidales;Marinilabiaceae;Marinifilum;Unclassified Marinifilum	0	0.0111408	0
Bacteria;Bacteroidetes;Bacteroidia;Bacteroidales;Marinilabiaceae;Unclassified Marinilabiaceae	0.0131978	0.0111408	0
Bacteria;Bacteroidetes;Bacteroidia;Bacteroidales;Porphyromonadaceae;Proteiniphilum;Proteiniphilum sp	0	0	0.00901632
Bacteria;Bacteroidetes;Bacteroidia;Bacteroidales;Porphyromonadaceae;Proteiniphilum;Unclassified Proteiniphilum	0.0659892	0	0
Bacteria;Bacteroidetes;Bacteroidia;Bacteroidales;Porphyromonadaceae;Unclassified Porphyromonadaceae	0.0659892	0	0.0180326
Bacteria;Bacteroidetes;Bacteroidia;Bacteroidales;Prevotellaceae;Alloprevotella;Unclassified Alloprevotella	0.0263957	0	0
Bacteria;Bacteroidetes;Bacteroidia;Bacteroidales;Prolixibacteraceae;Prolixibacter;Unclassified Prolixibacter	0.0131978	0	0
Bacteria;Bacteroidetes;Bacteroidia;Bacteroidales;Prolixibacteraceae;Unclassified Prolixibacteraceae	0.0131978	0	0
Bacteria;Bacteroidetes;Bacteroidia;Bacteroidales;Rikenellaceae;Blvii28 wastewater-sludge group;Bacteroidetes bacterium	0.0263957	0	0
Bacteria;Bacteroidetes;Bacteroidia;Bacteroidales;Rikenellaceae;Blvii28 wastewater-sludge group;Unclassified Blvii28 wastewater-sludge group	0.0131978	0	0
Bacteria;Bacteroidetes;Bacteroidia;Bacteroidales;Unclassified Bacteroidales	0.237561	0.0222816	0.0180326
Bacteria;Bacteroidetes;Bacteroidia;Bacteroidia Incertae Sedis;Draconibacteriaceae;Draconibacterium;Unclassified Draconibacterium	0.0131978	0	0
Bacteria;Bacteroidetes;Bacteroidia;Bacteroidia Incertae Sedis;Draconibacteriaceae;Unclassified Draconibacteriaceae	0.0131978	0	0
Bacteria;Bacteroidetes;Bacteroidia;Unclassified Bacteroidia	0.0395935	0.00557041	0
Bacteria;Bacteroidetes;Cytophagia;Cytophagales;Cyclobacteriaceae;Algoriphagus;Algoriphagus sp	0	0.0111408	0
Bacteria;Bacteroidetes;Cytophagia;Cytophagales;Cyclobacteriaceae;Algoriphagus;Unclassified Algoriphagus	0	0.178253	0
Bacteria;Bacteroidetes;Cytophagia;Cytophagales;Cyclobacteriaceae;Cyclobacterium;Cyclobacterium lianum	0	0.0222816	0
Bacteria;Bacteroidetes;Cytophagia;Cytophagales;Cyclobacteriaceae;Cyclobacterium;Unclassified Cyclobacterium	0	0.0445633	0
Bacteria;Bacteroidetes;Cytophagia;Cytophagales;Cyclobacteriaceae;Mongoliitalea;Cyclobacteriaceae bacterium	0	0.00557041	0
Bacteria;Bacteroidetes;Cytophagia;Cytophagales;Cyclobacteriaceae;Unclassified Cyclobacteriaceae	0	0.100267	0
Bacteria;Bacteroidetes;Cytophagia;Cytophagales;Cytophagaceae;Adhaeribacter;Unclassified Adhaeribacter	0	0.0167112	0
Bacteria;Bacteroidetes;Cytophagia;Cytophagales;Cytophagaceae;Chryseolinea;Chryseolinea serpens	0	0.0111408	0
Bacteria;Bacteroidetes;Cytophagia;Cytophagales;Cytophagaceae;Cytophaga;Unclassified Cytophaga	0	0.00557041	0
Bacteria;Bacteroidetes;Cytophagia;Cytophagales;Cytophagaceae;Hymenobacter;Unclassified Hymenobacter	0	0.00557041	0.00901632
Bacteria;Bacteroidetes;Cytophagia;Cytophagales;Cytophagaceae;Ohtaekwangia;Ohtaekwangia koreensis	0	0.0111408	0
Bacteria;Bacteroidetes;Cytophagia;Cytophagales;Cytophagaceae;Persicitalea;Cytophagaceae bacterium	0.0131978	0	0
Bacteria;Bacteroidetes;Cytophagia;Cytophagales;Cytophagaceae;Pontibacter;Pontibacter populi	0	0.00557041	0
Bacteria;Bacteroidetes;Cytophagia;Cytophagales;Cytophagaceae;Pontibacter;Pontibacter sp	0	0.00557041	0
Bacteria;Bacteroidetes;Cytophagia;Cytophagales;Cytophagaceae;Pontibacter;Unclassified Pontibacter	0	0.0167112	0.0180326
Bacteria;Bacteroidetes;Cytophagia;Cytophagales;Cytophagaceae spirosoma;Unclassified Spirosoma	0	0.0111408	0.027049
Bacteria;Bacteroidetes;Cytophagia;Cytophagales;Cytophagaceae;Unclassified Cytophagaceae	0.0395935	0.0612745	0.027049
Bacteria;Bacteroidetes;Cytophagia;Cytophagales;Flammeovirgaceae;Ekhidna;Flexibacteraceae bacterium	0.0131978	0	0
Bacteria;Bacteroidetes;Cytophagia;Cytophagales;Flammeovirgaceae;Flexithrix;Flexithrix dorotheae	0	0.0111408	0
Bacteria;Bacteroidetes;Cytophagia;Cytophagales;Flammeovirgaceae;Persicobacter;Unclassified Persicobacter	0.0131978	0.00557041	0
Bacteria;Bacteroidetes;Cytophagia;Cytophagales;Flammeovirgaceae;Roseivirga;Unclassified Roseivirga	0	0.094697	0
Bacteria;Bacteroidetes;Cytophagia;Cytophagales;Flammeovirgaceae;Unclassified Flammeovirgaceae	0.0263957	0.116979	0.00901632
Bacteria;Bacteroidetes;Cytophagia;Cytophagales;Unclassified Cytophagales	0.0395935	0.122549	0.027049
Bacteria;Bacteroidetes;Flavobacteriia;Flavobacteriales;Blattabacteriaceae;Candidatus Sulcia;Candidatus Sulcia muelleri	0.0263957	0	0
Bacteria;Bacteroidetes;Flavobacteriia;Flavobacteriales;Cryomorphaceae;Crocinitomix;Crocinitomix sp	0	0.00557041	0
Bacteria;Bacteroidetes;Flavobacteriia;Flavobacteriales;Cryomorphaceae;Cryomorpha;Cryomorpha ignava	0	0.00557041	0
Bacteria;Bacteroidetes;Flavobacteriia;Flavobacteriales;Cryomorphaceae;Fluviicola;Cryomorphaceae bacterium	0	0.0167112	0
Bacteria;Bacteroidetes;Flavobacteriia;Flavobacteriales;Cryomorphaceae;Owenweeksia;Unclassified Owenweeksia	0	0.0389929	0
Bacteria;Bacteroidetes;Flavobacteriia;Flavobacteriales;Cryomorphaceae;Unclassified Cryomorphaceae	0	0.111408	0
Bacteria;Bacteroidetes;Flavobacteriia;Flavobacteriales;Cryomorphaceae;Wandonia;Wandonia haliotis	0	0.00557041	0
Bacteria;Bacteroidetes;Flavobacteriia;Flavobacteriales;Flavobacteriaceae;Aquibacter;Gaetbulibacter sp	0	0.0111408	0
Bacteria;Bacteroidetes;Flavobacteriia;Flavobacteriales;Flavobacteriaceae;Aquimarina;Unclassified Aquimarina	0	0.0334225	0.0540979
Bacteria;Bacteroidetes;Flavobacteriia;Flavobacteriales;Flavobacteriaceae;Arenibacter;Arenibacter sp	0	0	0.027049
Bacteria;Bacteroidetes;Flavobacteriia;Flavobacteriales;Flavobacteriaceae;Arenibacter;Unclassified Arenibacter	0.0131978	0.00557041	0.17131
Bacteria;Bacteroidetes;Flavobacteriia;Flavobacteriales;Flavobacteriaceae;Capnocytophaga;Capnocytophaga ochracea	0	0.0111408	0
Bacteria;Bacteroidetes;Flavobacteriia;Flavobacteriales;Flavobacteriaceae;Capnocytophaga;Capnocytophaga sp	0	0.0111408	0
Bacteria;Bacteroidetes;Flavobacteriia;Flavobacteriales;Flavobacteriaceae;Capnocytophaga;Unclassified Capnocytophaga	0.0131978	0.0557041	0
Bacteria;Bacteroidetes;Flavobacteriia;Flavobacteriales;Flavobacteriaceae;Cellulophaga;Cellulophaga sp	0	0.00557041	0
Bacteria;Bacteroidetes;Flavobacteriia;Flavobacteriales;Flavobacteriaceae;Cellulophaga;Unclassified Cellulophaga	0	0.00557041	0
Bacteria;Bacteroidetes;Flavobacteriia;Flavobacteriales;Flavobacteriaceae;Chryseobacterium;Chryseobacterium sp	0	0.00557041	0
Bacteria;Bacteroidetes;Flavobacteriia;Flavobacteriales;Flavobacteriaceae;Coenonia;Coenonia anatina	0	0.00557041	0.0180326
Bacteria;Bacteroidetes;Flavobacteriia;Flavobacteriales;Flavobacteriaceae;Confluentibacter;Confluentibacter lentus	0	0.00557041	0
Bacteria;Bacteroidetes;Flavobacteriia;Flavobacteriales;Flavobacteriaceae;Confluentibacter;Gelidibacter sp	0	0.00557041	0
Bacteria;Bacteroidetes;Flavobacteriia;Flavobacteriales;Flavobacteriaceae;Empedobacter;Unclassified Empedobacter	0.0131978	0	0
Bacteria;Bacteroidetes;Flavobacteriia;Flavobacteriales;Flavobacteriaceae;Flavobacteriaceae bacterium;Flavobacteriaceae bacterium	0	0.00557041	0
Bacteria;Bacteroidetes;Flavobacteriia;Flavobacteriales;Flavobacteriaceae;Flavobacterium;bacterium 7B4	0	0.00557041	0
Bacteria;Bacteroidetes;Flavobacteriia;Flavobacteriales;Flavobacteriaceae;Flavobacterium;bacterium CS910	0	0.0111408	0
Bacteria;Bacteroidetes;Flavobacteriia;Flavobacteriales;Flavobacteriaceae;Flavobacterium;Flavobacterium filum	0	0.00557041	0
Bacteria;Bacteroidetes;Flavobacteriia;Flavobacteriales;Flavobacteriaceae;Flavobacterium;Flavobacterium fryxellicola	0	0.0111408	0
Bacteria;Bacteroidetes;Flavobacteriia;Flavobacteriales;Flavobacteriaceae;Flavobacterium;Flavobacterium indicum	0	0.0111408	0
Bacteria;Bacteroidetes;Flavobacteriia;Flavobacteriales;Flavobacteriaceae;Flavobacterium;Flavobacterium procerum	0	0.0111408	0.00901632
Bacteria;Bacteroidetes;Flavobacteriia;Flavobacteriales;Flavobacteriaceae;Flavobacterium;Flavobacterium sp	0.0131978	0.13926	0.0631142
Bacteria;Bacteroidetes;Flavobacteriia;Flavobacteriales;Flavobacteriaceae;Flavobacterium;Unclassified Flavobacterium	0.0395935	1.3369	0.928681
Bacteria;Bacteroidetes;Flavobacteriia;Flavobacteriales;Flavobacteriaceae;Gelidibacter;Gelidibacter algens	0	0.027852	0.00901632
Bacteria;Bacteroidetes;Flavobacteriia;Flavobacteriales;Flavobacteriaceae;Gelidibacter;Unclassified Gelidibacter	0	0.261809	0.00901632
Bacteria;Bacteroidetes;Flavobacteriia;Flavobacteriales;Flavobacteriaceae;Gillisia;Unclassified Gillisia	0	0.00557041	0
Bacteria;Bacteroidetes;Flavobacteriia;Flavobacteriales;Flavobacteriaceae;Gilvibacter;Gilvibacter sediminis	0	0.00557041	0
Bacteria;Bacteroidetes;Flavobacteriia;Flavobacteriales;Flavobacteriaceae;Hanstruepera;Hanstruepera neustonica	0	0.0111408	0
Bacteria;Bacteroidetes;Flavobacteriia;Flavobacteriales;Flavobacteriaceae;Hoppeia;Mangrovimonas sp	0	0.00557041	0
Bacteria;Bacteroidetes;Flavobacteriia;Flavobacteriales;Flavobacteriaceae;Joostella;Joostella marina	0	0.00557041	0
Bacteria;Bacteroidetes;Flavobacteriia;Flavobacteriales;Flavobacteriaceae;Kordia;Kordia jejudonensis	0.0131978	0	0
Bacteria;Bacteroidetes;Flavobacteriia;Flavobacteriales;Flavobacteriaceae;Kordia;Kordia sp	0	0.00557041	0
Bacteria;Bacteroidetes;Flavobacteriia;Flavobacteriales;Flavobacteriaceae;Kordia;Unclassified Kordia	0	0.0668449	0
Bacteria;Bacteroidetes;Flavobacteriia;Flavobacteriales;Flavobacteriaceae;Leeuwenhoekiella;Flavobacterium sp	0	0.00557041	0
Bacteria;Bacteroidetes;Flavobacteriia;Flavobacteriales;Flavobacteriaceae;Leeuwenhoekiella;Leeuwenhoekiella polynyae	0	0.00557041	0
Bacteria;Bacteroidetes;Flavobacteriia;Flavobacteriales;Flavobacteriaceae;Leeuwenhoekiella;Leeuwenhoekiella sp	0	0	0.00901632
Bacteria;Bacteroidetes;Flavobacteriia;Flavobacteriales;Flavobacteriaceae;Lutibacter;Lutibacter sp	0	0.0111408	0.0180326
Bacteria;Bacteroidetes;Flavobacteriia;Flavobacteriales;Flavobacteriaceae;Lutibacter;Unclassified Lutibacter	0	0.0111408	0
Bacteria;Bacteroidetes;Flavobacteriia;Flavobacteriales;Flavobacteriaceae;Maribacter;Cytophaga sp	0	0.0167112	0
Bacteria;Bacteroidetes;Flavobacteriia;Flavobacteriales;Flavobacteriaceae;Maribacter;Maribacter sp	0	0.0389929	0.0450816
Bacteria;Bacteroidetes;Flavobacteriia;Flavobacteriales;Flavobacteriaceae;Maribacter;Unclassified Maribacter	0	0.40664	0.0540979
Bacteria;Bacteroidetes;Flavobacteriia;Flavobacteriales;Flavobacteriaceae;Maribacter;Zobellia sp	0	0.0111408	0
Bacteria;Bacteroidetes;Flavobacteriia;Flavobacteriales;Flavobacteriaceae;Mesoflavibacter;marine bacterium SCRIPPS_413	0	0.0111408	0
Bacteria;Bacteroidetes;Flavobacteriia;Flavobacteriales;Flavobacteriaceae;Mesoflavibacter;Mesoflavibacter sabulilitoris	0	0.00557041	0
Bacteria;Bacteroidetes;Flavobacteriia;Flavobacteriales;Flavobacteriaceae;Mesoflavibacter;Unclassified Mesoflavibacter	0	0.0167112	0
Bacteria;Bacteroidetes;Flavobacteriia;Flavobacteriales;Flavobacteriaceae;Mesonia;Mesonia ostreae	0	0.00557041	0
Bacteria;Bacteroidetes;Flavobacteriia;Flavobacteriales;Flavobacteriaceae;Mesonia;Mesonia sp	0	0.0389929	0
Bacteria;Bacteroidetes;Flavobacteriia;Flavobacteriales;Flavobacteriaceae;Mesonia;Salegentibacter sp	0	0.0167112	0
Bacteria;Bacteroidetes;Flavobacteriia;Flavobacteriales;Flavobacteriaceae;Muricauda;marine bacterium VA015	0	0.00557041	0
Bacteria;Bacteroidetes;Flavobacteriia;Flavobacteriales;Flavobacteriaceae;Muricauda;Muricauda ruestringensis	0	0	0.00901632
Bacteria;Bacteroidetes;Flavobacteriia;Flavobacteriales;Flavobacteriaceae;Muricauda;Muricauda sp	0	0.111408	0.00901632
Bacteria;Bacteroidetes;Flavobacteriia;Flavobacteriales;Flavobacteriaceae;Muricauda;Unclassified Muricauda	0	1.1865	0.405734
Bacteria;Bacteroidetes;Flavobacteriia;Flavobacteriales;Flavobacteriaceae;Nonlabens;Unclassified Nonlabens	0	0.027852	0.0180326
Bacteria;Bacteroidetes;Flavobacteriia;Flavobacteriales;Flavobacteriaceae;Ornithobacterium;Ornithobacterium rhinotracheale	0	0.0167112	0
Bacteria;Bacteroidetes;Flavobacteriia;Flavobacteriales;Flavobacteriaceae;Planktosalinus;Flavobacteriaceae bacterium	0	1.50401	0.739338
Bacteria;Bacteroidetes;Flavobacteriia;Flavobacteriales;Flavobacteriaceae;Planktosalinus;Planktosalinus lacus	0	1.29791	0.387702
Bacteria;Bacteroidetes;Flavobacteriia;Flavobacteriales;Flavobacteriaceae;Planktosalinus;Unclassified Planktosalinus	0	0.0389929	0.00901632
Bacteria;Bacteroidetes;Flavobacteriia;Flavobacteriales;Flavobacteriaceae;Poriferibacter;Poriferibacter palauense	0	0.0557041	0
Bacteria;Bacteroidetes;Flavobacteriia;Flavobacteriales;Flavobacteriaceae;Psychroflexus;Psychroflexus halocasei	0	0.00557041	0
Bacteria;Bacteroidetes;Flavobacteriia;Flavobacteriales;Flavobacteriaceae;Psychroflexus;Psychroflexus tropicus	0	0.00557041	0
Bacteria;Bacteroidetes;Flavobacteriia;Flavobacteriales;Flavobacteriaceae;Riemerella;Riemerella columbipharyngis	0	0.00557041	0
Bacteria;Bacteroidetes;Flavobacteriia;Flavobacteriales;Flavobacteriaceae;Riemerella;Unclassified Riemerella	0	0.0222816	0
Bacteria;Bacteroidetes;Flavobacteriia;Flavobacteriales;Flavobacteriaceae;Robiginitalea;bacterium K2-15	0	0.0779857	0
Bacteria;Bacteroidetes;Flavobacteriia;Flavobacteriales;Flavobacteriaceae;Robiginitalea;Unclassified Robiginitalea	0	0.0612745	0
Bacteria;Bacteroidetes;Flavobacteriia;Flavobacteriales;Flavobacteriaceae;Siansivirga;Siansivirga jejuensis	0	0.00557041	0
Bacteria;Bacteroidetes;Flavobacteriia;Flavobacteriales;Flavobacteriaceae spongiibacterium;Cytophaga sp	0	0.00557041	0
Bacteria;Bacteroidetes;Flavobacteriia;Flavobacteriales;Flavobacteriaceae;Spongiiferula;Spongiiferula fulva	0	0.0111408	0.00901632
Bacteria;Bacteroidetes;Flavobacteriia;Flavobacteriales;Flavobacteriaceae;Subsaxibacter;Flavobacteriaceae bacterium	0	0.00557041	0
Bacteria;Bacteroidetes;Flavobacteriia;Flavobacteriales;Flavobacteriaceae;Tenacibaculum;Unclassified Tenacibaculum	0	0.116979	0
Bacteria;Bacteroidetes;Flavobacteriia;Flavobacteriales;Flavobacteriaceae;Ulvibacter;Ulvibacter sp	0	0.0111408	0
Bacteria;Bacteroidetes;Flavobacteriia;Flavobacteriales;Flavobacteriaceae;Unclassified Flavobacteriaceae	0.0527913	20.3041	8.98927
Bacteria;Bacteroidetes;Flavobacteriia;Flavobacteriales;Flavobacteriaceae;Vitellibacter;Unclassified Vitellibacter	0	0.00557041	0.00901632
Bacteria;Bacteroidetes;Flavobacteriia;Flavobacteriales;Flavobacteriaceae;Vitellibacter;Vitellibacter soesokkakensis	0	0.0111408	0.00901632
Bacteria;Bacteroidetes;Flavobacteriia;Flavobacteriales;Flavobacteriaceae;Weeksella;Unclassified Weeksella	0	0.0111408	0
Bacteria;Bacteroidetes;Flavobacteriia;Flavobacteriales;Flavobacteriaceae;Weeksella;Weeksella sp	0	0.00557041	0
Bacteria;Bacteroidetes;Flavobacteriia;Flavobacteriales;Flavobacteriaceae;Winogradskyella;Unclassified Winogradskyella	0	0.027852	0
Bacteria;Bacteroidetes;Flavobacteriia;Flavobacteriales;Flavobacteriaceae;Winogradskyella;Winogradskyella rapida	0	0.0111408	0
Bacteria;Bacteroidetes;Flavobacteriia;Flavobacteriales;Flavobacteriaceae;Winogradskyella;Winogradskyella sp	0	0.0111408	0
Bacteria;Bacteroidetes;Flavobacteriia;Flavobacteriales;Flavobacteriaceae;Zobellia;Unclassified Zobellia	0	0.0167112	0
Bacteria;Bacteroidetes;Flavobacteriia;Flavobacteriales;Flavobacteriaceae;Zunongwangia;Unclassified Zunongwangia	0	0.00557041	0
Bacteria;Bacteroidetes;Flavobacteriia;Flavobacteriales;NS9;marine;group;Bacteroidetes bacterium;Bacteroidetes bacterium	0.0131978	0	0
Bacteria;Bacteroidetes;Flavobacteriia;Flavobacteriales;Unclassified Flavobacteriales	0.0131978	0.874554	0.315571
Bacteria;Bacteroidetes;ML602M-17;Cryomorphaceae bacterium JZ3C34;Cryomorphaceae bacterium JZ3C34	0	0.0111408	0
Bacteria;Bacteroidetes;Order III;Sphingobacteriales bacterium BR5;Sphingobacteriales bacterium BR5	0	0.00557041	0.00901632
Bacteria;Bacteroidetes sphingobacteriia sphingobacteriales;Chitinophagaceae;Chitinophaga;Unclassified Chitinophaga	0	0.027852	0
Bacteria;Bacteroidetes sphingobacteriia sphingobacteriales;Chitinophagaceae;Flavisolibacter;Flavisolibacter sp	0	0.00557041	0
Bacteria;Bacteroidetes sphingobacteriia sphingobacteriales;Chitinophagaceae;Flavisolibacter;Unclassified Flavisolibacter	0	0.00557041	0
Bacteria;Bacteroidetes sphingobacteriia sphingobacteriales;Chitinophagaceae;Sediminibacterium;Unclassified Sediminibacterium	0	0.00557041	0
Bacteria;Bacteroidetes sphingobacteriia sphingobacteriales;Chitinophagaceae;Terrimonas;Unclassified Terrimonas	0	0.0111408	0
Bacteria;Bacteroidetes sphingobacteriia sphingobacteriales;Chitinophagaceae;Unclassified Chitinophagaceae	0.0131978	0.155971	0
Bacteria;Bacteroidetes;Sphingobacteriia;Sphingobacteriales;env OPS 17;Hypsibius dujardini;Hypsibius dujardini	0	0.0111408	0
Bacteria;Bacteroidetes sphingobacteriia sphingobacteriales;Filobacteriaceae;Filobacterium;Unclassified Filobacterium	0	0.00557041	0
Bacteria;Bacteroidetes;Sphingobacteriia;Sphingobacteriales;Lentimicrobiaceae;bacterium sp OF1;bacterium sp OF1	0.0131978	0	0.00901632
Bacteria;Bacteroidetes sphingobacteriia sphingobacteriales;Lentimicrobiaceae;Lentimicrobium;Lentimicrobium saccharophilum	0	0	0.108196
Bacteria;Bacteroidetes sphingobacteriia sphingobacteriales;Saprospiraceae;Haliscomenobacter;Unclassified Haliscomenobacter	0	0.00557041	0
Bacteria;Bacteroidetes sphingobacteriia sphingobacteriales;Saprospiraceae;Lewinella;Lewinella cohaerens	0	0.0167112	0
Bacteria;Bacteroidetes sphingobacteriia sphingobacteriales;Saprospiraceae;Lewinella;Lewinella persica	0	0.00557041	0
Bacteria;Bacteroidetes sphingobacteriia sphingobacteriales;Saprospiraceae;Lewinella;Unclassified Lewinella	0	0.0167112	0
Bacteria;Bacteroidetes sphingobacteriia sphingobacteriales;Saprospiraceae;Phaeodactylibacter;Phaeodactylibacter luteus	0	0.0222816	0
Bacteria;Bacteroidetes sphingobacteriia sphingobacteriales;Saprospiraceae;Saprospira;Unclassified Saprospira	0	0.00557041	0
Bacteria;Bacteroidetes sphingobacteriia sphingobacteriales;Saprospiraceae;Unclassified Saprospiraceae	0	0.094697	0
Bacteria;Bacteroidetes sphingobacteriia sphingobacteriales sphingobacteriaceae;Mucilaginibacter;Unclassified Mucilaginibacter	0.0131978	0	0
Bacteria;Bacteroidetes sphingobacteriia sphingobacteriales sphingobacteriaceae;Pedobacter;Pedobacter sp	0	0.00557041	0
Bacteria;Bacteroidetes sphingobacteriia sphingobacteriales sphingobacteriaceae;Pedobacter sp;Pedobacter sp	0.0131978	0	0
Bacteria;Bacteroidetes sphingobacteriia sphingobacteriales sphingobacteriaceae;Pedobacter;Unclassified Pedobacter	0	0.00557041	0
Bacteria;Bacteroidetes sphingobacteriia sphingobacteriales sphingobacteriaceae;Unclassified Sphingobacteriaceae	0	0.00557041	0.00901632
Bacteria;Bacteroidetes sphingobacteriia sphingobacteriales;Unclassified Sphingobacteriales	0.0131978	0.0111408	0.00901632
Bacteria;Bacteroidetes;Unclassified Bacteroidetes	0.422331	0.796569	0.595077
Bacteria;BRC1;soil bacterium WWH121;soil bacterium WWH121	0	0	0.00901632
Bacteria;Caldiserica;Caldisericia;Caldisericales;Caldisericaceae;Caldisericum;Caldisericum exile	0.158374	0	0
Bacteria;Caldiserica;Caldisericia;Caldisericales;Caldisericaceae;Caldisericum;Unclassified Caldisericum	0.0527913	0	0
Bacteria;Chlamydiae;Chlamydiae;Chlamydiales;Chlamydiaceae;Chlamydia;Chlamydia suis	0	0	0.00901632
Bacteria;Chlamydiae;Chlamydiae;Chlamydiales;Chlamydiaceae;Unclassified Chlamydiaceae	0.0131978	0	0
Bacteria;Chlamydiae;Chlamydiae;Chlamydiales;Parachlamydiaceae;Candidatus Protochlamydia;Chlamydia sp	0	0.00557041	0
Bacteria;Chlamydiae;Chlamydiae;Chlamydiales;Parachlamydiaceae;Candidatus Protochlamydia;Unclassified Candidatus Protochlamydia	0	0.0724153	0
Bacteria;Chlamydiae;Chlamydiae;Chlamydiales;Parachlamydiaceae;Candidatus Rubidus;Candidatus Rubidus massiliensis	0	0.00557041	0
Bacteria;Chlamydiae;Chlamydiae;Chlamydiales;Parachlamydiaceae;Parachlamydia;Unclassified Parachlamydia	0	0.00557041	0
Bacteria;Chlamydiae;Chlamydiae;Chlamydiales;Parachlamydiaceae;Unclassified Parachlamydiaceae	0	0.0389929	0.0180326
Bacteria;Chlamydiae;Chlamydiae;Chlamydiales;Simkaniaceae;Simkania;Simkania negevensis	0	0.00557041	0.00901632
Bacteria;Chlamydiae;Chlamydiae;Chlamydiales;Simkaniaceae;Unclassified Simkaniaceae	0	0.0111408	0
Bacteria;Chlamydiae;Chlamydiae;Chlamydiales;Unclassified Chlamydiales	0.0395935	0.0668449	0.0901632
Bacteria;Chlamydiae;Chlamydiae;Chlamydiales;Waddliaceae;Waddlia;Waddlia chondrophila	0	0.00557041	0
Bacteria;Chlorobi;Chlorobia;Chlorobiales;Chlorobiaceae;Chlorobaculum;Unclassified Chlorobaculum	0	0	0.00901632
Bacteria;Chlorobi;Chlorobia;Chlorobiales;Chlorobiaceae;Chloroherpeton;Chloroherpeton thalassium	0	0.00557041	0
Bacteria;Chlorobi;Chlorobia;Chlorobiales;Chlorobiaceae;Unclassified Chlorobiaceae	0	0.00557041	0
Bacteria;Chlorobi;Chlorobia;Chlorobiales;OPB56;Chlorobi bacterium;Chlorobi bacterium	0.0263957	0	0
Bacteria;Chloroflexi;Anaerolineae;Anaerolineales;Anaerolineaceae;Anaerolinea;Anaerolinea thermolimosa	0.0131978	0	0
Bacteria;Chloroflexi;Anaerolineae;Anaerolineales;Anaerolineaceae;Anaerolinea;Unclassified Anaerolinea	0.0263957	0	0
Bacteria;Chloroflexi;Anaerolineae;Anaerolineales;Anaerolineaceae;Anaerolineaceae;UCG-nana1;Anaerolineales bacterium	0.0263957	0	0
Bacteria;Chloroflexi;Anaerolineae;Anaerolineales;Anaerolineaceae;Bellilinea;Bellilinea caldifistulae	0.118781	0	0
Bacteria;Chloroflexi;Anaerolineae;Anaerolineales;Anaerolineaceae;Leptolinea;bacterium K-4b6	0.0527913	0	0
Bacteria;Chloroflexi;Anaerolineae;Anaerolineales;Anaerolineaceae;Leptolinea;Leptolinea tardivitalis	0.0659892	0	0
Bacteria;Chloroflexi;Anaerolineae;Anaerolineales;Anaerolineaceae;Leptolinea;Unclassified Leptolinea	0.0923848	0	0
Bacteria;Chloroflexi;Anaerolineae;Anaerolineales;Anaerolineaceae;Levilinea;Levilinea saccharolytica	0.118781	0	0
Bacteria;Chloroflexi;Anaerolineae;Anaerolineales;Anaerolineaceae;Levilinea;Unclassified Levilinea	0.0131978	0	0
Bacteria;Chloroflexi;Anaerolineae;Anaerolineales;Anaerolineaceae;Longilinea;Longilinea arvoryzae	0.0263957	0	0
Bacteria;Chloroflexi;Anaerolineae;Anaerolineales;Anaerolineaceae;Ornatilinea;Ornatilinea apprima	0.0131978	0	0
Bacteria;Chloroflexi;Anaerolineae;Anaerolineales;Anaerolineaceae;Pelolinea;Anaerolinea thermophila	0.0263957	0	0
Bacteria;Chloroflexi;Anaerolineae;Anaerolineales;Anaerolineaceae;Pelolinea;Pelolinea submarina	0.0263957	0	0
Bacteria;Chloroflexi;Anaerolineae;Anaerolineales;Anaerolineaceae;Thermanaerothrix;Unclassified Thermanaerothrix	0.0131978	0	0
Bacteria;Chloroflexi;Anaerolineae;Anaerolineales;Anaerolineaceae;Unclassified Anaerolineaceae	4.57965	0.0111408	0.0540979
Bacteria;Chloroflexi;Ardenticatenia;Ardenticatenales;Ardenticatenaceae;Ardenticatena;Ardenticatena maritima	0.0131978	0	0
Bacteria;Chloroflexi;Caldilineae;Caldilineales;Caldilineaceae;Caldilinea;Unclassified Caldilinea	0	0.00557041	0.00901632
Bacteria;Chloroflexi;Caldilineae;Caldilineales;Caldilineaceae;Litorilinea;Litorilinea aerophila	0.0131978	0	0.0180326
Bacteria;Chloroflexi;Caldilineae;Caldilineales;Caldilineaceae;Unclassified Caldilineaceae	0.079187	0.0167112	0.0901632
Bacteria;Chloroflexi;Chloroflexia;Chloroflexales;Chloroflexaceae;Chloroflexus;Unclassified Chloroflexus	0	0.0111408	0
Bacteria;Chloroflexi;Chloroflexia;Chloroflexales;Chloroflexaceae;Unclassified Chloroflexaceae	0	0.0111408	0
Bacteria;Chloroflexi;Chloroflexia;Chloroflexales;Roseiflexaceae;Roseiflexus;Unclassified Roseiflexus	0	0.0111408	0
Bacteria;Chloroflexi;Chloroflexia;Chloroflexales;Unclassified Chloroflexales	0	0.0222816	0
Bacteria;Chloroflexi;Dehalococcoidia;Dehalococcoidales;Dehalococcoidaceae;Dehalococcoides;Unclassified Dehalococcoides	0.0527913	0	0
Bacteria;Chloroflexi;Dehalococcoidia;Dehalococcoidales;Dehalococcoidaceae;Dehalogenimonas;Unclassified Dehalogenimonas	0.0131978	0	0
Bacteria;Chloroflexi;Dehalococcoidia;GIF3;Dehalococcoidia bacterium SCGC AB-540-C11;;Dehalococcoidia bacterium SCGC AB-540-C11	0.0131978	0	0
Bacteria;Chloroflexi;Dehalococcoidia;GIF9;Dehalococcoidia bacterium Dsc1;Dehalococcoidia bacterium Dsc1	0.0263957	0	0
Bacteria;Chloroflexi;Dehalococcoidia;GIF9;Dehalococcoidia bacterium SCGC AB-539-J10;Dehalococcoidia bacterium SCGC AB-539-J10	0.0131978	0	0
Bacteria;Chloroflexi;Dehalococcoidia;Unclassified Dehalococcoidia	0.105583	0	0
Bacteria;Chloroflexi;KD4-96;bacterium Ellin6529;bacterium Ellin6529	0	0.0389929	0
Bacteria;Chloroflexi;Ktedonobacteria;Unclassified Ktedonobacteria	0.0131978	0	0
Bacteria;Chloroflexi;MSB-5E12;Chloroflexi bacterium JGI 0000059-C09;Chloroflexi bacterium JGI 0000059-C09	0.118781	0	0
Bacteria;Chloroflexi;Thermoflexia;Thermoflexales;Thermoflexaceae;Thermoflexus;Thermoflexus hugenholtzii	0.131978	0	0
Bacteria;Chloroflexi;Thermoflexia;Thermoflexales;Thermoflexaceae;Thermoflexus;Unclassified Thermoflexus	0.0527913	0	0
Bacteria;Chloroflexi;TK10;bacterium SCGC AG-212-C10;bacterium SCGC AG-212-C10	0	0.00557041	0
Bacteria;Chloroflexi;TK10;Chloroflexi bacterium OLB14;Chloroflexi bacterium OLB14	0	0.00557041	0
Bacteria;Chloroflexi;TK10;Clostridiales bacterium PH28_bin88;Clostridiales bacterium PH28_bin88	0	0.00557041	0
Bacteria;Chloroflexi;TK10;Unclassified TK10	0	0.00557041	0
Bacteria;Chloroflexi;Unclassified Chloroflexi	1.46496	0.0612745	0.0360653
Bacteria;Cyanobacteria;Cyanobacteria;Subsection I;Family I;Cyanothece;Cyanothece sp	0	0.0167112	0
Bacteria;Cyanobacteria;Cyanobacteria;SubsectionI;FamilyI;Pleurocapsa;concharum;Pleurocapsa concharum	0	0.00557041	0
Bacteria;Cyanobacteria;Cyanobacteria;SubsectionI;FamilyI;Prochlorococcus;Unclassified Prochlorococcus	0	0.00557041	0
Bacteria;Cyanobacteria;Cyanobacteria;SubsectionI;FamilyI;Synechococcus;Unclassified Synechococcus	0.0131978	0	0.00901632
Bacteria;Cyanobacteria;Cyanobacteria;Subsection I;Family I;Unclassified Family I;	0.0395935	0.0167112	0
Bacteria;Cyanobacteria;Cyanobacteria;Subsection III;Family I;Desertifilum sp;Desertifilum sp	0	0.00557041	0
Bacteria;Cyanobacteria;Cyanobacteria;Subsection III;Family I;Desertifilum tharense;Desertifilum tharense	0	0.00557041	0
Bacteria;Cyanobacteria;Cyanobacteria;SubsectionIII;FamilyI;Leptolyngbya;filamentous thermophilic cyanobacterium tBTRCCn 408	0	0	0.0180326
Bacteria;Cyanobacteria;Cyanobacteria;Subsection III;Family I;Leptolyngbya;Leptolyngbya sp	0	0.0111408	0
Bacteria;Cyanobacteria;Cyanobacteria;Subsection III;Family I;Leptolyngbya;Unclassified Leptolyngbya	0	0.0111408	0
Bacteria;Cyanobacteria;Cyanobacteria;Subsection III;Family I;Lyngbya;Geitlerinema sp	0	0	0.0180326
Bacteria;Cyanobacteria;Cyanobacteria;Subsection III;Family I;Phormidium;Unclassified Phormidium	0.0131978	0.0222816	0
Bacteria;Cyanobacteria;Cyanobacteria;Subsection III;Family I;Unclassified Family I;	0.0131978	0.027852	0.00901632
Bacteria;Cyanobacteria;Cyanobacteria;Subsection III;Unclassified Subsection III	0	0.0222816	0
Bacteria;Cyanobacteria;Cyanobacteria;Subsection IV;Family I;Anabaena;Dolichospermum crassum	0	0	0.00901632
Bacteria;Cyanobacteria;Cyanobacteria;Subsection IV;Family I;Anabaena sp;Anabaena sp	0	0.00557041	0
Bacteria;Cyanobacteria;Cyanobacteria;Subsection IV;Family I;Scytonema;Fischerella sp	0	0.00557041	0
Bacteria;Cyanobacteria;Cyanobacteria;Subsection IV;Family I;Unclassified Family I;	0	0.0779857	0
Bacteria;Cyanobacteria;Cyanobacteria;Subsection V;Family I;Fischerella;Unclassified Fischerella	0	0.00557041	0
Bacteria;Cyanobacteria;Cyanobacteria;Subsection V;Family I;Unclassified Family I;	0	0.0612745	0
Bacteria;Cyanobacteria;Cyanobacteria;Unclassified Cyanobacteria	0	0.0779857	0.0180326
Bacteria;Cyanobacteria;Unclassified Cyanobacteria	0	0.0334225	0
Bacteria;Deferribacteres;Deferribacteres;Deferribacterales;Deferribacteraceae;Calditerrivibrio;Calditerrivibrio nitroreducens	0.0131978	0	0
Bacteria;Deferribacteres;Deferribacteres;Deferribacterales;Deferribacteraceae;Deferribacter;Deferribacter autotrophicus	0.0131978	0	0
Bacteria;Deferribacteres;Deferribacteres;Deferribacterales;Deferribacteraceae;Deferribacter;Deferribacter sp	0.0131978	0	0
Bacteria;Deferribacteres;Deferribacteres;Deferribacterales;Deferribacteraceae;Deferribacter;Deferribacter thermophilus	0.0131978	0	0
Bacteria;Deferribacteres;Deferribacteres;Deferribacterales;Deferribacteraceae;Deferribacter;Unclassified Deferribacter	0.554309	0	0
Bacteria;Deferribacteres;Deferribacteres;Deferribacterales;Deferribacteraceae;Denitrovibrio;Denitrovibrio acetiphilus	0.0263957	0	0
Bacteria;Deferribacteres;Deferribacteres;Deferribacterales;Deferribacteraceae;Denitrovibrio;Unclassified Denitrovibrio	0.0263957	0	0
Bacteria;Deferribacteres;Deferribacteres;Deferribacterales;Deferribacteraceae;Flexistipes;Flexistipes sinusarabici	0.0527913	0	0
Bacteria;Deferribacteres;Deferribacteres;Deferribacterales;Deferribacteraceae;Flexistipes;Unclassified Flexistipes	0.0131978	0	0
Bacteria;Deferribacteres;Deferribacteres;Deferribacterales;Deferribacteraceae;Unclassified Deferribacteraceae;	0.593903	0	0
Bacteria;Deinococcus-Thermus;Deinococci;Deinococcales;Deinococcaceae;Deinococcus;Unclassified Deinococcus	0.0131978	0.00557041	0
Bacteria;Deinococcus-Thermus;Deinococci;Deinococcales;Trueperaceae;Truepera;Unclassified Truepera	0.0263957	0	0
Bacteria;Deinococcus-Thermus;Deinococci;Thermales;Thermaceae;Thermus;Thermus sp	0.0659892	0	0
Bacteria;Deinococcus-Thermus;Deinococci;Thermales;Thermaceae;Thermus;Unclassified Thermus	0.395935	0	0
Bacteria;Deinococcus-Thermus;Deinococci;Thermales;Thermaceae;Unclassified Thermaceae	0.0659892	0	0
Bacteria;Deinococcus-Thermus;Deinococci;Deinococcales;Trueperaceae;Truepera;bacterium YC-ZSS-LKJ140	0	0	0.00901632
Bacteria;Dictyoglomi;Dictyoglomia;Dictyoglomales;Dictyoglomaceae;Dictyoglomus;Unclassified Dictyoglomus	0.0131978	0	0
Bacteria;Elusimicrobia;Elusimicrobia;Elusimicrobiales;Elusimicrobiaceae;Elusimicrobium;Elusimicrobium minutum	0.0131978	0	0
Bacteria;Fervidibacteria;Fervidibacteria bacterium JGI 0000001-G10;Fervidibacteria bacterium JGI 0000001-G10	0	0.0111408	0
Bacteria;Fibrobacteres;Chitinivibrionia;Chitinivibrionales;Chitinivibrionaceae;Chitinivibrio;Chitinivibrio alkaliphilus	0.0131978	0	0
Bacteria;Fibrobacteres;Fibrobacteria;Fibrobacterales;FD035;candidate division Hyd24-12 bacterium Ran_1;candidate division Hyd24-12 bacterium Ran_1	0.0131978	0	0
Bacteria;Firmicutes;Bacilli;Bacillales;Alicyclobacillaceae;Tumebacillus;Tumebacillus sp	0	0.00557041	0
Bacteria;Firmicutes;Bacilli;Bacillales;Alicyclobacillaceae;Tumebacillus;Unclassified Tumebacillus	0	0.0724153	0
Bacteria;Firmicutes;Bacilli;Bacillales;Bacillaceae;Anoxybacillus;Unclassified Anoxybacillus	0.0131978	0	0
Bacteria;Firmicutes;Bacilli;Bacillales;Bacillaceae;Bacillus;Bacillus cereus	0	0.00557041	0.00901632
Bacteria;Firmicutes;Bacilli;Bacillales;Bacillaceae;Bacillus;Bacillus drentensis	0	0.0222816	0
Bacteria;Firmicutes;Bacilli;Bacillales;Bacillaceae;Bacillus;Bacillus funiculus	0	0.0111408	0
Bacteria;Firmicutes;Bacilli;Bacillales;Bacillaceae;Bacillus;Bacillus pseudofirmus	0	0.00557041	0
Bacteria;Firmicutes;Bacilli;Bacillales;Bacillaceae;Bacillus;Bacillus sp	0	0.0167112	0.00901632
Bacteria;Firmicutes;Bacilli;Bacillales;Bacillaceae;Bacillus;Bacillus subterraneus	0	0.0334225	0
Bacteria;Firmicutes;Bacilli;Bacillales;Bacillaceae;Bacillus;Unclassified Bacillus	0.0527913	0.752005	0.00901632
Bacteria;Firmicutes;Bacilli;Bacillales;Bacillaceae;Caldibacillus;Unclassified Caldibacillus	0	0	0.00901632
Bacteria;Firmicutes;Bacilli;Bacillales;Bacillaceae;Fictibacillus;Fictibacillus arsenicus	0	0.00557041	0
Bacteria;Firmicutes;Bacilli;Bacillales;Bacillaceae;Gracilibacillus;Unclassified Gracilibacillus	0	0.0111408	0
Bacteria;Firmicutes;Bacilli;Bacillales;Bacillaceae;Halobacillus;Halobacillus sp	0	0	0.00901632
Bacteria;Firmicutes;Bacilli;Bacillales;Bacillaceae;Halobacillus;Unclassified Halobacillus	0	0.00557041	0
Bacteria;Firmicutes;Bacilli;Bacillales;Bacillaceae;Pontibacillus;Unclassified Pontibacillus	0	0.0111408	0
Bacteria;Firmicutes;Bacilli;Bacillales;Bacillaceae;Salibacterium;Unclassified Salibacterium	0.0131978	0	0
Bacteria;Firmicutes;Bacilli;Bacillales;Bacillaceae;Unclassified Bacillaceae	0.0263957	0.13369	0.0360653
Bacteria;Firmicutes;Bacilli;Bacillales;Family XII;Exiguobacterium;Unclassified Exiguobacterium	0	0.0111408	0.00901632
Bacteria;Firmicutes;Bacilli;Bacillales;Listeriaceae;Listeria;Unclassified Listeria	0	0.0111408	0
Bacteria;Firmicutes;Bacilli;Bacillales;Paenibacillaceae;Ammoniphilus;Ammoniphilus oxalaticus	0	0.0167112	0
Bacteria;Firmicutes;Bacilli;Bacillales;Paenibacillaceae;Ammoniphilus;Ammoniphilus sp	0	0.0222816	0
Bacteria;Firmicutes;Bacilli;Bacillales;Paenibacillaceae;Ammoniphilus;Unclassified Ammoniphilus	0	0.239528	0
Bacteria;Firmicutes;Bacilli;Bacillales;Paenibacillaceae;Aneurinibacillus;Aneurinibacillus thermoaerophilus	0.0131978	0	0
Bacteria;Firmicutes;Bacilli;Bacillales;Paenibacillaceae;Aneurinibacillus;Unclassified Aneurinibacillus	0	0.00557041	0
Bacteria;Firmicutes;Bacilli;Bacillales;Paenibacillaceae;Brevibacillus;Unclassified Brevibacillus	0.0131978	0.0167112	0
Bacteria;Firmicutes;Bacilli;Bacillales;Paenibacillaceae;Cohnella;Unclassified Cohnella	0	0.00557041	0
Bacteria;Firmicutes;Bacilli;Bacillales;Paenibacillaceae;Paenibacillus;Paenibacillus mucilaginosus	0	0.00557041	0
Bacteria;Firmicutes;Bacilli;Bacillales;Paenibacillaceae;Paenibacillus;Paenibacillus sp	0.0263957	0.027852	0.0360653
Bacteria;Firmicutes;Bacilli;Bacillales;Paenibacillaceae;Paenibacillus;Unclassified Paenibacillus	0.0131978	0.0668449	0
Bacteria;Firmicutes;Bacilli;Bacillales;Paenibacillaceae;Thermobacillus;Thermobacillus sp	0	0.00557041	0
Bacteria;Firmicutes;Bacilli;Bacillales;Paenibacillaceae;Unclassified Paenibacillaceae	0	0.256239	0
Bacteria;Firmicutes;Bacilli;Bacillales;Planococcaceae;Chryseomicrobium;Unclassified Chryseomicrobium	0	0	0.00901632
Bacteria;Firmicutes;Bacilli;Bacillales;Planococcaceae;Lysinibacillus;Unclassified Lysinibacillus	0	0.027852	0.00901632
Bacteria;Firmicutes;Bacilli;Bacillales;Planococcaceae;Rummeliibacillus;Unclassified Rummeliibacillus	0	0.00557041	0
Bacteria;Firmicutes;Bacilli;Bacillales;Planococcaceae;Unclassified Planococcaceae	0	0.0111408	0
Bacteria;Firmicutes;Bacilli;Bacillales;Staphylococcaceae;Salinicoccus;Unclassified Salinicoccus	0	0	0.0631142
Bacteria;Firmicutes;Bacilli;Bacillales;Staphylococcaceae;Staphylococcus;Unclassified Staphylococcus	0	0	0.0721306
Bacteria;Firmicutes;Bacilli;Bacillales;Staphylococcaceae;Unclassified Staphylococcaceae	0	0	0.0450816
Bacteria;Firmicutes;Bacilli;Bacillales;Thermoactinomycetaceae;Laceyella;Unclassified Laceyella	0.0923848	0	0
Bacteria;Firmicutes;Bacilli;Bacillales;Thermoactinomycetaceae;Shimazuella;Unclassified Shimazuella	0	0	0.00901632
Bacteria;Firmicutes;Bacilli;Bacillales;Thermoactinomycetaceae;Unclassified Thermoactinomycetaceae	0	0	0.00901632
Bacteria;Firmicutes;Bacilli;Bacillales;Unclassified Bacillales	0.079187	0.295232	0.0450816
Bacteria;Firmicutes;Bacilli;Lactobacillales;Aerococcaceae;Aerococcus;Unclassified Aerococcus	0.0263957	0	0
Bacteria;Firmicutes;Bacilli;Lactobacillales;Aerococcaceae;Unclassified Aerococcaceae	0	0.00557041	0.0180326
Bacteria;Firmicutes;Bacilli;Lactobacillales;Enterococcaceae;Enterococcus;Unclassified Enterococcus	0.0263957	0	0
Bacteria;Firmicutes;Bacilli;Lactobacillales;Lactobacillaceae;Lactobacillus;Lactobacillus sanfranciscensis	0.0131978	0	0
Bacteria;Firmicutes;Bacilli;Lactobacillales;Lactobacillaceae;Lactobacillus;Lactobacillus sp	0	0	0.00901632
Bacteria;Firmicutes;Bacilli;Lactobacillales;Lactobacillaceae;Lactobacillus;Unclassified Lactobacillus	0.0131978	0.00557041	0.0991795
Bacteria;Firmicutes;Bacilli;Lactobacillales;Leuconostocaceae;Oenococcus;Unclassified Oenococcus	0	0.00557041	0
Bacteria;Firmicutes;Bacilli;Lactobacillales;Streptococcaceae;Streptococcus;Unclassified Streptococcus	0.0263957	0.00557041	0
Bacteria;Firmicutes;Bacilli;Lactobacillales;Unclassified Lactobacillales	0	0	0.00901632
Bacteria;Firmicutes;Bacilli;Unclassified Bacilli	0.131978	0.0612745	0.0540979
Bacteria;Firmicutes;Clostridia;natranaerobiales;natranaerobiaceae;Unclassified natranaerobiaceae	0.0131978	0	0
Bacteria;Firmicutes;Clostridia;Clostridiales;Christensenellaceae;Christensenellaceae;R-7 group;Blattella germanica	0.0263957	0	0
Bacteria;Firmicutes;Clostridia;Clostridiales;Clostridiaceae 1;Caloramator;Unclassified Caloramator	0	0	0.00901632
Bacteria;Firmicutes;Clostridia;Clostridiales;Clostridiaceae 1;Clostridium sensu stricto 1;Clostridium perfringens	0	0.00557041	0
Bacteria;Firmicutes;Clostridia;Clostridiales;Clostridiaceae 1;Clostridium sensu stricto 1;Unclassified Clostridium sensu stricto 1	0	0	0.0180326
Bacteria;Firmicutes;Clostridia;Clostridiales;Clostridiaceae 1;Clostridium sensu stricto 17;Clostridium tepidiprofundi	0	0.00557041	0
Bacteria;Firmicutes;Clostridia;Clostridiales;Clostridiaceae 1;Clostridium sensu stricto 18;Unclassified Clostridium sensu stricto 18	0	0.00557041	0
Bacteria;Firmicutes;Clostridia;Clostridiales;Clostridiaceae 1;Hathewaya;Clostridium sp	0	0.00557041	0
Bacteria;Firmicutes;Clostridia;Clostridiales;Clostridiaceae 1;Proteiniclasticum;Unclassified Proteiniclasticum	0	0	0.027049
Bacteria;Firmicutes;Clostridia;Clostridiales;Clostridiaceae 1;Unclassified Clostridiaceae 1;	0.0263957	0.027852	0.027049
Bacteria;Firmicutes;Clostridia;Clostridiales;Clostridiaceae 2;Alkaliphilus;Unclassified Alkaliphilus	0	0.0445633	0.00901632
Bacteria;Firmicutes;Clostridia;Clostridiales;Clostridiaceae 2;Anoxynatronum;Unclassified Anoxynatronum	0.0131978	0	0
Bacteria;Firmicutes;Clostridia;Clostridiales;Clostridiaceae 3;Unclassified Clostridiaceae 3	0.0131978	0.0167112	0
Bacteria;Firmicutes;Clostridia;Clostridiales;Eubacteriaceae;Acetobacterium;Unclassified Acetobacterium	0.0263957	0	0
Bacteria;Firmicutes;Clostridia;Clostridiales;Family XI;Anaerococcus;Unclassified Anaerococcus	0.0131978	0	0
Bacteria;Firmicutes;Clostridia;Clostridiales;Family XI;Helcococcus;Unclassified Helcococcus	0	0	0.00901632
Bacteria;Firmicutes;Clostridia;Clostridiales;Family XI;Peptoniphilus;Unclassified Peptoniphilus	0.0131978	0	0
Bacteria;Firmicutes;Clostridia;Clostridiales;Family XI;Sedimentibacter;Sedimentibacter sp	0	0	0.00901632
Bacteria;Firmicutes;Clostridia;Clostridiales;Family XI;Tissierella;Unclassified Tissierella	0.0263957	0	0
Bacteria;Firmicutes;Clostridia;Clostridiales;Family XI;Unclassified Family XI	0.0527913	0.00557041	0.027049
Bacteria;Firmicutes;Clostridia;Clostridiales;Family XII;Fusibacter;Unclassified Fusibacter	0	0	0.0180326
Bacteria;Firmicutes;Clostridia;Clostridiales;Family XIII;Eubacterium nodatum group;Eubacterium minutum	0	0.00557041	0
Bacteria;Firmicutes;Clostridia;Clostridiales;Family XIII;Eubacterium nodatum group;Eubacterium pyruvativorans	0	0	0.0180326
Bacteria;Firmicutes;Clostridia;Clostridiales;Family XIII;Unclassified Family XIII	0	0.00557041	0
Bacteria;Firmicutes;Clostridia;Clostridiales;Family XVI;Carboxydocella;Unclassified Carboxydocella	0.0131978	0	0
Bacteria;Firmicutes;Clostridia;Clostridiales;Family XVII;Thermaerobacter;Unclassified Thermaerobacter	0.105583	0	0
Bacteria;Firmicutes;Clostridia;Clostridiales;Family XVIII;Caldinitratiruptor;Caldinitratiruptor microaerophilus	0	0	0.00901632
Bacteria;Firmicutes;Clostridia;Clostridiales;Family XVIII;Caldinitratiruptor;Unclassified Caldinitratiruptor	0.0131978	0	0
Bacteria;Firmicutes;Clostridia;Clostridiales;Family XVIII;Symbiobacterium;Unclassified Symbiobacterium	0.0131978	0	0
Bacteria;Firmicutes;Clostridia;Clostridiales;Gracilibacteraceae;Lutispora;Unclassified Lutispora	0	0.00557041	0
Bacteria;Firmicutes;Clostridia;Clostridiales;Gracilibacteraceae;Unclassified Gracilibacteraceae	0	0.00557041	0
Bacteria;Firmicutes;Clostridia;Clostridiales;Heliobacteriaceae;Heliobacterium;Unclassified Heliobacterium	0.0131978	0	0
Bacteria;Firmicutes;Clostridia;Clostridiales;Lachnospiraceae; Eubacterium fissicatena group;Unclassified Eubacterium fissicatena group	0	0	0.00901632
Bacteria;Firmicutes;Clostridia;Clostridiales;Lachnospiraceae;Blautia;Ruminococcus sp	0	0	0.00901632
Bacteria;Firmicutes;Clostridia;Clostridiales;Lachnospiraceae;Butyrivibrio 2;Unclassified Butyrivibrio 2	0.0131978	0	0
Bacteria;Firmicutes;Clostridia;Clostridiales;Lachnospiraceae;Cellulosilyticum;Metabacterium polyspora	0.0659892	0	0
Bacteria;Firmicutes;Clostridia;Clostridiales;Lachnospiraceae;Cellulosilyticum;Unclassified Cellulosilyticum	0	0	0.00901632
Bacteria;Firmicutes;Clostridia;Clostridiales;Lachnospiraceae;Lachnoclostridium bacterium Te16R	0	0.00557041	0
Bacteria;Firmicutes;Clostridia;Clostridiales;Lachnospiraceae;Unclassified Lachnospiraceae	0.0131978	0.0167112	0.027049
Bacteria;Firmicutes;Clostridia;Clostridiales;Peptococcaceae;Dehalobacter;chimeric sequence SJA-7	0.0131978	0	0
Bacteria;Firmicutes;Clostridia;Clostridiales;Peptococcaceae;Dehalobacter;Unclassified Dehalobacter	0.0131978	0.0111408	0
Bacteria;Firmicutes;Clostridia;Clostridiales;Peptococcaceae;Desulfitibacter;Desulfitibacter alkalitolerans	0	0	0.00901632
Bacteria;Firmicutes;Clostridia;Clostridiales;Peptococcaceae;Desulfitobacterium;Unclassified Desulfitobacterium	0.0263957	0	0
Bacteria;Firmicutes;Clostridia;Clostridiales;Peptococcaceae;Desulfosporosinus;Unclassified Desulfosporosinus	0.0131978	0	0
Bacteria;Firmicutes;Clostridia;Clostridiales;Peptococcaceae;Desulfotomaculum;Desulfotomaculum acetoxidans	0.0263957	0	0
Bacteria;Firmicutes;Clostridia;Clostridiales;Peptococcaceae;Desulfotomaculum;Desulfotomaculum sp	0.0263957	0	0
Bacteria;Firmicutes;Clostridia;Clostridiales;Peptococcaceae;Desulfotomaculum;Unclassified Desulfotomaculum	0.461924	0.00557041	0.0180326
Bacteria;Firmicutes;Clostridia;Clostridiales;Peptococcaceae;Desulfurispora;Peptococcaceae bacterium	0.0263957	0	0
Bacteria;Firmicutes;Clostridia;Clostridiales;Peptococcaceae;Desulfurispora;Unclassified Desulfurispora	0.0131978	0	0
Bacteria;Firmicutes;Clostridia;Clostridiales;Peptococcaceae;Pelotomaculum;Pelotomaculum isophthalicicum	0.0131978	0	0
Bacteria;Firmicutes;Clostridia;Clostridiales;Peptococcaceae;Pelotomaculum;Pelotomaculum sp	0.0131978	0	0
Bacteria;Firmicutes;Clostridia;Clostridiales;Peptococcaceae;Pelotomaculum;Unclassified Pelotomaculum	0.0263957	0	0
Bacteria;Firmicutes;Clostridia;Clostridiales;Peptococcaceae;Unclassified Peptococcaceae	0.145176	0	0
Bacteria;Firmicutes;Clostridia;Clostridiales;Peptostreptococcaceae bacterium Col 11;Peptostreptococcaceae bacterium Col 11	0.0131978	0	0
Bacteria;Firmicutes;Clostridia;Clostridiales;Peptostreptococcaceae;Peptoclostridium;Clostridium paradoxum	0	0.00557041	0
Bacteria;Firmicutes;Clostridia;Clostridiales;Peptostreptococcaceae;Peptoclostridium;Unclassified Peptoclostridium	0	0	0.00901632
Bacteria;Firmicutes;Clostridia;Clostridiales;Peptostreptococcaceae;Unclassified Peptostreptococcaceae	0	0.027852	0.00901632
Bacteria;Firmicutes;Clostridia;Clostridiales;Ruminococcaceae; Eubacterium coprostanoligenes group;Unclassified Eubacterium coprostanoligenes group	0.0395935	0	0
Bacteria;Firmicutes;Clostridia;Clostridiales;Ruminococcaceae;Acetanaerobacterium;Acetanaerobacterium elongatum	0.0131978	0	0
Bacteria;Firmicutes;Clostridia;Clostridiales;Ruminococcaceae;Acetivibrio;Acetivibrio cellulolyticus	0	0.00557041	0
Bacteria;Firmicutes;Clostridia;Clostridiales;Ruminococcaceae;Intestinimonas;Intestinimonas butyriciproducens	0	0	0.00901632
Bacteria;Firmicutes;Clostridia;Clostridiales;Ruminococcaceae;Oscillibacter;Oscillibacter valericigenes	0.0131978	0	0
Bacteria;Firmicutes;Clostridia;Clostridiales;Ruminococcaceae;Ruminiclostridium 1;Unclassified Ruminiclostridium 1	0	0.00557041	0
Bacteria;Firmicutes;Clostridia;Clostridiales;Ruminococcaceae;Ruminiclostridium 9;Unclassified Ruminiclostridium 9	0.0131978	0	0
Bacteria;Firmicutes;Clostridia;Clostridiales;Ruminococcaceae;Ruminiclostridium;Unclassified Ruminiclostridium	0.0263957	0	0.00901632
Bacteria;Firmicutes;Clostridia;Clostridiales;Ruminococcaceae;Ruminococcus 1;Unclassified Ruminococcus 1	0.0131978	0	0
Bacteria;Firmicutes;Clostridia;Clostridiales;Ruminococcaceae;Unclassified Ruminococcaceae	0.0263957	0.0167112	0.027049
Bacteria;Firmicutes;Clostridia;Clostridiales;Syntrophomonadaceae;Candidatus Contubernalis;Candidatus Syntrophonatronum acetioxidans	0.0131978	0	0
Bacteria;Firmicutes;Clostridia;Clostridiales;Syntrophomonadaceae;Syntrophobacteraceae bacterium;Syntrophobacteraceae bacterium	0.0131978	0	0
Bacteria;Firmicutes;Clostridia;Clostridiales;Syntrophomonadaceae;Syntrophomonas;Unclassified Syntrophomonas	0.0263957	0	0
Bacteria;Firmicutes;Clostridia;Clostridiales;Syntrophomonadaceae;Unclassified Syntrophomonadaceae	0.158374	0	0
Bacteria;Firmicutes;Clostridia;Clostridiales;Unclassified Clostridiales	0.620298	0.0835561	0.0721306
Bacteria;Firmicutes;Clostridia;Halanaerobiales;Halanaerobiaceae;Halanaerobium;Unclassified Halanaerobium	0.0395935	0	0.0450816
Bacteria;Firmicutes;Clostridia;Halanaerobiales;Halanaerobiaceae;Unclassified Halanaerobiaceae	0	0.00557041	0
Bacteria;Firmicutes;Clostridia;Halanaerobiales;Halobacteroidaceae;Halobacteroides;Unclassified Halobacteroides	0	0	0.00901632
Bacteria;Firmicutes;Clostridia;Halanaerobiales;Halobacteroidaceae;Orenia;Unclassified Orenia	0	0.00557041	0
Bacteria;Firmicutes;Clostridia;Thermoanaerobacterales;Family III;Caldicellulosiruptor;Caldicellulosiruptor lactoaceticus	0	0.00557041	0
Bacteria;Firmicutes;Clostridia;Thermoanaerobacterales;Family III;Caldicellulosiruptor;Unclassified Caldicellulosiruptor	0	0	0.00901632
Bacteria;Firmicutes;Clostridia;Thermoanaerobacterales;Family III;Thermovenabulum;Thermovenabulum gondwanense	0.0131978	0	0
Bacteria;Firmicutes;Clostridia;Thermoanaerobacterales;Family III;Unclassified Family III	0.0263957	0	0
Bacteria;Firmicutes;Clostridia;Thermoanaerobacterales;Thermoanaerobacteraceae;Ammonifex;Unclassified Ammonifex	0.0131978	0	0
Bacteria;Firmicutes;Clostridia;Thermoanaerobacterales;Thermoanaerobacteraceae;Caldanaerobacter;Caldanaerobacter subterraneus	0.0131978	0	0
Bacteria;Firmicutes;Clostridia;Thermoanaerobacterales;Thermoanaerobacteraceae;Calderihabitans;Calderihabitans maritimus	0	0.00557041	0
Bacteria;Firmicutes;Clostridia;Thermoanaerobacterales;Thermoanaerobacteraceae;Carboxydothermus;Unclassified Carboxydothermus	0.0527913	0	0
Bacteria;Firmicutes;Clostridia;Thermoanaerobacterales;Thermoanaerobacteraceae;Desulfovirgula;Desulfovirgula thermocuniculi	0.0131978	0	0
Bacteria;Firmicutes;Clostridia;Thermoanaerobacterales;Thermoanaerobacteraceae;Moorella;Unclassified Moorella	0.0659892	0	0.00901632
Bacteria;Firmicutes;Clostridia;Thermoanaerobacterales;Thermoanaerobacteraceae;Thermoanaerobacter;Thermoanaerobacter kivui	0.079187	0	0
Bacteria;Firmicutes;Clostridia;Thermoanaerobacterales;Thermoanaerobacteraceae;Thermoanaerobacter;Unclassified Thermoanaerobacter	0.0527913	0.0111408	0
Bacteria;Firmicutes;Clostridia;Thermoanaerobacterales;Thermoanaerobacteraceae;Unclassified Thermoanaerobacteraceae	0.0395935	0	0
Bacteria;Firmicutes;Clostridia;Thermoanaerobacterales;Thermodesulfobiaceae;Coprothermobacter;Coprothermobacter proteolyticus	0.0131978	0	0
Bacteria;Firmicutes;Clostridia;Unclassified Clostridia	0.435529	0.0167112	0.027049
Bacteria;Firmicutes;Erysipelotrichia;Erysipelotrichales;Erysipelotrichaceae;Erysipelothrix;Unclassified Erysipelothrix	0.0263957	0	0
Bacteria;Firmicutes;Erysipelotrichia;Erysipelotrichales;Erysipelotrichaceae;Holdemania;Holdemania filiformis	0.0263957	0	0
Bacteria;Firmicutes;Erysipelotrichia;Erysipelotrichales;Erysipelotrichaceae;Unclassified Erysipelotrichaceae	0.0263957	0	0
Bacteria;Firmicutes;Limnochordia;Limnochordales;Limnochordaceae;Limnochorda;Unclassified Limnochorda	0	0	0.00901632
Bacteria;Firmicutes;Negativicutes;Selenomonadales;Unclassified Selenomonadales	0	0.00557041	0.00901632
Bacteria;Firmicutes;Negativicutes;Selenomonadales;Veillonellaceae;Dialister;Unclassified Dialister	0.0131978	0	0
Bacteria;Firmicutes;Negativicutes;Selenomonadales;Veillonellaceae;Pectinatus;Unclassified Pectinatus	0.0131978	0	0
Bacteria;Firmicutes;Negativicutes;Selenomonadales;Veillonellaceae;Selenomonas 1;Unclassified Selenomonas 1	0	0.00557041	0
Bacteria;Firmicutes;Negativicutes;Selenomonadales;Veillonellaceae sporomusa;Unclassified Sporomusa	0.0131978	0	0
Bacteria;Firmicutes;Negativicutes;Selenomonadales;Veillonellaceae;Unclassified Veillonellaceae	0	0.00557041	0.0180326
Bacteria;Firmicutes;Unclassified Firmicutes	1.8345	0.161542	0.207375
Bacteria;Fusobacteria;Fusobacteriia;Fusobacteriales;Fusobacteriaceae;Unclassified Fusobacteriaceae	0	0.00557041	0
Bacteria;Fusobacteria;Fusobacteriia;Fusobacteriales;Leptotrichiaceae;Sneathia;Sneathia amnii	0.0131978	0	0
Bacteria;Fusobacteria;Fusobacteriia;Fusobacteriales;Leptotrichiaceae;Unclassified Leptotrichiaceae	0	0.00557041	0
Bacteria;Gemmatimonadetes;BD2-11 terrestrial group;Gemmatimonadetes bacterium SCGC AAA240-J22;Gemmatimonadetes bacterium SCGC AAA240-J22	0	0	0.00901632
Bacteria;Gemmatimonadetes;Gemmatimonadetes;Gemmatimonadales;Gemmatimonadaceae;Gemmatimonas;Unclassified Gemmatimonas	0	0.0557041	0
Bacteria;Gemmatimonadetes;Gemmatimonadetes;Gemmatimonadales;Gemmatimonadaceae;Gemmatirosa;Gemmatirosa kalamazoonesis	0	0.00557041	0
Bacteria;Gemmatimonadetes;Gemmatimonadetes;Gemmatimonadales;Gemmatimonadaceae;Unclassified Gemmatimonadaceae	0	0.0501337	0
Bacteria;Gemmatimonadetes;Unclassified Gemmatimonadetes	0	0.0167112	0
Bacteria;Hydrogenedentes;bacterium YC-ZSS-LKJ63;bacterium YC-ZSS-LKJ63	0.0263957	0	0.0360653
Bacteria;Ignavibacteriae;Ignavibacteria;Ignavibacteriales;Ignavibacteriales Incertae Sedis;Melioribacter bacterium;YC-LK-LKJ2	0.0131978	0	0
Bacteria;Lentisphaerae;Lentisphaeria;Lentisphaerales;Lentisphaeraceae;Lentisphaera;Unclassified Lentisphaera	0	0.0111408	0.00901632
Bacteria;Lentisphaerae;Oligosphaeria;Unclassified Oligosphaeria	0.0131978	0	0
Bacteria;Lentisphaerae;Unclassified Lentisphaerae	0	0	0.00901632
Bacteria;Marinimicrobia SAR406 clade ;Marinimicrobia bacterium 46_47;Marinimicrobia bacterium 46_47	0.0263957	0	0
Bacteria;Marinimicrobia SAR406 clade ;Marinimicrobia bacterium JGI OTU-1;Marinimicrobia bacterium JGI OTU-1	0.0131978	0	0
Bacteria;Marinimicrobia SAR406 clade ;Marinimicrobia bacterium TCS57;Marinimicrobia bacterium TCS57	0.0131978	0	0
Bacteria;Microgenomates;Candidatus Woesebacteria;Candidatus Woesebacteria bacterium GW2011_GWC2_40_30;Candidatus Woesebacteria bacterium GW2011_GWC2_40_30	0.0131978	0	0
Bacteria;Microgenomates;Candidatus Woesebacteria;Unclassified Candidatus Woesebacteria	0.079187	0	0
Bacteria;Microgenomates;Unclassified Microgenomates	0.0659892	0.0167112	0
Bacteria;Nitrospinae;Nitrospinia;Nitrospinales;Nitrospinaceae;Nitrospina;Unclassified Nitrospina	0	0	0.00901632
Bacteria;Nitrospirae;Nitrospira;Nitrospirales;0319-6A21;bacterium WX65;bacterium WX65	0	0.00557041	0
Bacteria;Nitrospirae;Nitrospira;Nitrospirales;0319-6A21;Candidatus Rokubacteria bacterium CSP1-6;Candidatus Rokubacteria bacterium CSP1-6	0	0.00557041	0
Bacteria;Nitrospirae;Nitrospira;Nitrospirales;0319-6A21;Candidatus Rokubacteria bacterium CSP1-6;Unclassified Candidatus Rokubacteria bacterium CSP1-6	0	0.0111408	0
Bacteria;Nitrospirae;Nitrospira;Nitrospirales;Nitrospiraceae;Leptospirillum;Unclassified Leptospirillum	0.0263957	0	0
Bacteria;Nitrospirae;Nitrospira;Nitrospirales;Nitrospiraceae;Nitrospira;Nitrospira bacterium	0	0	0.00901632
Bacteria;Nitrospirae;Nitrospira;Nitrospirales;Nitrospiraceae;Nitrospira;Nitrospira sp	0	0	0.00901632
Bacteria;Nitrospirae;Nitrospira;Nitrospirales;Nitrospiraceae;Nitrospira;Unclassified Nitrospira	0	0.0389929	0.0991795
Bacteria;Nitrospirae;Nitrospira;Nitrospirales;Nitrospiraceae;Thermodesulfovibrio;Unclassified Thermodesulfovibrio	0.0395935	0	0
Bacteria;Parcubacteria;Candidatus Falkowbacteria;Candidatus Falkowbacteria bacterium GW2011_GWE1_38_31;Candidatus Falkowbacteria bacterium GW2011_GWE1_38_31	0.0131978	0	0
Bacteria;Parcubacteria;Candidatus Giovannonibacteria;Candidatus Giovannonibacteria bacterium GW2011_GWB1_43_13;Candidatus Giovannonibacteria bacterium GW2011_GWB1_43_13	0.0131978	0	0
Bacteria;Parcubacteria;Candidatus Jorgensenbacteria;Parcubacteria group bacterium GW2011_GWA2_47_9;Parcubacteria group bacterium GW2011_GWA2_47_9	0.0131978	0	0
Bacteria;Parcubacteria;Candidatus Magasanikbacteria;Parcubacteria bacterium SG8_24;Parcubacteria bacterium SG8_24	0.0131978	0	0
Bacteria;Parcubacteria;Parcubacteria bacterium DG_74_3;Parcubacteria bacterium DG_74_3	0.0527913	0	0
Bacteria;Parcubacteria;Parcubacteria group bacterium GW2011_GWA2_43_13;Parcubacteria group bacterium GW2011_GWA2_43_13	0.0131978	0	0
Bacteria;Parcubacteria;Unclassified Parcubacteria	1.50455	0.0111408	0.027049
Bacteria;Planctomycetes;Phycisphaerae;ML-A-10;Phycisphaerae bacterium SM-Chi-D1;Phycisphaerae bacterium SM-Chi-D1	0.0131978	0	0
Bacteria;Planctomycetes;Phycisphaerae;Phycisphaerales bacterium Planc_01;Phycisphaerales bacterium Planc_01	0.0395935	0	0
Bacteria;Planctomycetes;Phycisphaerae;Phycisphaerales;Phycisphaeraceae;Algisphaera;Algisphaera agarilytica	0	0	0.0721306
Bacteria;Planctomycetes;Phycisphaerae;Phycisphaerales;Phycisphaeraceae;Algisphaera;Unclassified Algisphaera	0	0	0.00901632
Bacteria;Planctomycetes;Phycisphaerae;Phycisphaerales;Phycisphaeraceae;JL-ETNP-F27;Planctomycetes bacterium	0	0	0.0180326
Bacteria;Planctomycetes;Phycisphaerae;Phycisphaerales;Phycisphaeraceae;Phycisphaera;Phycisphaera mikurensis	0	0	0.0901632
Bacteria;Planctomycetes;Phycisphaerae;Phycisphaerales;Phycisphaeraceae;Phycisphaera;Unclassified Phycisphaera	0	0	0.0180326
Bacteria;Planctomycetes;Phycisphaerae;Phycisphaerales;Phycisphaeraceae;SM1A02;Nannochloropsis gaditana	0	0.0167112	0.559012
Bacteria;Planctomycetes;Phycisphaerae;Phycisphaerales;Phycisphaeraceae;SM1A02;planctomycete GMD15D02	0	0.00557041	0.135245
Bacteria;Planctomycetes;Phycisphaerae;Phycisphaerales;Phycisphaeraceae;SM1A02;Unclassified SM1A02	0	0.00557041	0.0360653
Bacteria;Planctomycetes;Phycisphaerae;Phycisphaerales;Phycisphaeraceae;Unclassified Phycisphaeraceae	0	0.0334225	0.838518
Bacteria;Planctomycetes;Phycisphaerae;Unclassified Phycisphaerae	0.0527913	0.00557041	0.568028
Bacteria;Planctomycetes;Planctomycetacia;Brocadiales;Brocadiaceae;Unclassified Brocadiaceae	0	0.0111408	0.00901632
Bacteria;Planctomycetes;Planctomycetacia;Planctomycetales;Planctomycetaceae;Blastopirellula;planctomycete MS1316	0	0	0.0360653
Bacteria;Planctomycetes;Planctomycetacia;Planctomycetales;Planctomycetaceae;Blastopirellula;Unclassified Blastopirellula	0.0263957	0	0.0360653
Bacteria;Planctomycetes;Planctomycetacia;Planctomycetales;Planctomycetaceae;Gemmata;Gemmata sp	0	0.0445633	0
Bacteria;Planctomycetes;Planctomycetacia;Planctomycetales;Planctomycetaceae;Gemmata;Unclassified Gemmata	0	0.0501337	0
Bacteria;Planctomycetes;Planctomycetacia;Planctomycetales;Planctomycetaceae;Isosphaera;Unclassified Isosphaera	0	0.00557041	0
Bacteria;Planctomycetes;Planctomycetacia;Planctomycetales;Planctomycetaceae;Pir4 lineage;Planctomycetaceae bacterium	0	0.0222816	0
Bacteria;Planctomycetes;Planctomycetacia;Planctomycetales;Planctomycetaceae;Pir4 lineage;planctomycete DDSe3016	0	0	0.00901632
Bacteria;Planctomycetes;Planctomycetacia;Planctomycetales;Planctomycetaceae;Pir4 lineage;Unclassified Pir4 lineage	0	0.0334225	0.00901632
Bacteria;Planctomycetes;Planctomycetacia;Planctomycetales;Planctomycetaceae;Pirellula;Pasteuria sp	0	0.00557041	0
Bacteria;Planctomycetes;Planctomycetacia;Planctomycetales;Planctomycetaceae;Pirellula;Unclassified Pirellula	0	0.0111408	0
Bacteria;Planctomycetes;Planctomycetacia;Planctomycetales;Planctomycetaceae;Planctomyces;agricultural soil bacterium SC-I-11	0	0.0111408	0
Bacteria;Planctomycetes;Planctomycetacia;Planctomycetales;Planctomycetaceae;Planctomyces;Gimesia maris	0	0.00557041	0.225408
Bacteria;Planctomycetes;Planctomycetacia;Planctomycetales;Planctomycetaceae;Planctomyces;Planctomyces sp	0	0.111408	0.0721306
Bacteria;Planctomycetes;Planctomycetacia;Planctomycetales;Planctomycetaceae;Planctomyces;Planctomycetaceae bacterium	0	0	0.00901632
Bacteria;Planctomycetes;Planctomycetacia;Planctomycetales;Planctomycetaceae;Planctomyces;planctomycete DDD3G8	0	0.00557041	0.00901632
Bacteria;Planctomycetes;Planctomycetacia;Planctomycetales;Planctomycetaceae;Planctomyces;planctomycete DDSW1318	0	0.0334225	0.0180326
Bacteria;Planctomycetes;Planctomycetacia;Planctomycetales;Planctomycetaceae;Planctomyces;Unclassified Planctomyces	0	0.774287	1.28032
Bacteria;Planctomycetes;Planctomycetacia;Planctomycetales;Planctomycetaceae;Rhodopirellula;Pirellula sp	0	0	0.00901632
Bacteria;Planctomycetes;Planctomycetacia;Planctomycetales;Planctomycetaceae;Rhodopirellula;planctomycete MS3na47	0	0.00557041	0
Bacteria;Planctomycetes;Planctomycetacia;Planctomycetales;Planctomycetaceae;Rhodopirellula;planctomycete MS3naD1	0	0.00557041	0
Bacteria;Planctomycetes;Planctomycetacia;Planctomycetales;Planctomycetaceae;Rhodopirellula;Rhodopirellula baltica	0	0	0.00901632
Bacteria;Planctomycetes;Planctomycetacia;Planctomycetales;Planctomycetaceae;Rhodopirellula;Unclassified Rhodopirellula	0	0.200535	0.108196
Bacteria;Planctomycetes;Planctomycetacia;Planctomycetales;Planctomycetaceae;Schlesneria;Planctomyces sp	0	0.0167112	0
Bacteria;Planctomycetes;Planctomycetacia;Planctomycetales;Planctomycetaceae;Schlesneria;Unclassified Schlesneria	0	0	0.0180326
Bacteria;Planctomycetes;Planctomycetacia;Planctomycetales;Planctomycetaceae;Singulisphaera;Unclassified Singulisphaera	0.0131978	0.0111408	0
Bacteria;Planctomycetes;Planctomycetacia;Planctomycetales;Planctomycetaceae;Unclassified Planctomycetaceae	0.0527913	0.635027	0.703273
Bacteria;Planctomycetes;Planctomycetacia;Planctomycetales;Planctomycetaceae;Zavarzinella;Gemmata-like str JW1na-3f1	0	0.00557041	0
Bacteria;Planctomycetes;Unclassified Planctomycetes	0	0.0501337	0.78442
Bacteria;Proteobacteria;Alphaproteobacteria;Caulobacterales;Caulobacteraceae;Brevundimonas;Unclassified Brevundimonas	0	0.0334225	0.0360653
Bacteria;Proteobacteria;Alphaproteobacteria;Caulobacterales;Caulobacteraceae;Caulobacter;Caulobacter sp	0	0.0111408	0
Bacteria;Proteobacteria;Alphaproteobacteria;Caulobacterales;Caulobacteraceae;Caulobacter;Unclassified Caulobacter	0	0.00557041	0.117212
Bacteria;Proteobacteria;Alphaproteobacteria;Caulobacterales;Caulobacteraceae;Phenylobacterium;Phenylobacterium immobile	0	0.00557041	0
Bacteria;Proteobacteria;Alphaproteobacteria;Caulobacterales;Caulobacteraceae;Phenylobacterium;Unclassified Phenylobacterium	0	0.0389929	0.0991795
Bacteria;Proteobacteria;Alphaproteobacteria;Caulobacterales;Caulobacteraceae;Unclassified Caulobacteraceae	0	0.0334225	0.0180326
Bacteria;Proteobacteria;Alphaproteobacteria;Caulobacterales;Hyphomonadaceae;Glycocaulis;Unclassified Glycocaulis	0	0.0111408	0
Bacteria;Proteobacteria;Alphaproteobacteria;Caulobacterales;Hyphomonadaceae;Henriciella;Unclassified Henriciella	0	0	0.00901632
Bacteria;Proteobacteria;Alphaproteobacteria;Caulobacterales;Hyphomonadaceae;Hyphomonas;Unclassified Hyphomonas	0	0.189394	0.306555
Bacteria;Proteobacteria;Alphaproteobacteria;Caulobacterales;Hyphomonadaceae;Maricaulis; bacterium 2D7na3	0	0.0111408	0
Bacteria;Proteobacteria;Alphaproteobacteria;Caulobacterales;Hyphomonadaceae;Maricaulis;Maricaulis maris	0	0.0724153	0
Bacteria;Proteobacteria;Alphaproteobacteria;Caulobacterales;Hyphomonadaceae;Maricaulis;Maricaulis sp	0	0.00557041	0
Bacteria;Proteobacteria;Alphaproteobacteria;Caulobacterales;Hyphomonadaceae;Maricaulis;Unclassified Maricaulis	0	0.228387	0.027049
Bacteria;Proteobacteria;Alphaproteobacteria;Caulobacterales;Hyphomonadaceae;Oceanicaulis;Unclassified Oceanicaulis	0	0.0167112	0.00901632
Bacteria;Proteobacteria;Alphaproteobacteria;Caulobacterales;Hyphomonadaceae;Unclassified Hyphomonadaceae	0	0.111408	0.0360653
Bacteria;Proteobacteria;Alphaproteobacteria;Caulobacterales;Unclassified Caulobacterales	0	0.0111408	0
Bacteria;Proteobacteria;Alphaproteobacteria;Emcibacterales;Emcibacteraceae;Emcibacter;Unclassified Emcibacter	0	0	0.0540979
Bacteria;Proteobacteria;Alphaproteobacteria;Iodidimonadales;Iodidimonadaceae;Iodidimonas;alpha proteobacterium Q-1	0	0	0.180326
Bacteria;Proteobacteria;Alphaproteobacteria;Iodidimonadales;Iodidimonadaceae;Iodidimonas;Unclassified Iodidimonas	0	0.00557041	0.658191
Bacteria;Proteobacteria;Alphaproteobacteria;Kordiimonadales;Kordiimonadaceae;Kordiimonas;Unclassified Kordiimonas	0	0.00557041	0.0180326
Bacteria;Proteobacteria;Alphaproteobacteria;Magnetococcales;Magnetococcaceae;Magnetococcus;magnetic proteobacterium strain rj58	0	0	0.0180326
Bacteria;Proteobacteria;Alphaproteobacteria;Parvularculales;Parvularculaceae;Amphiplicatus; bacterium YC-ZSS-LKJ85	0	0.0167112	0
Bacteria;Proteobacteria;Alphaproteobacteria;Parvularculales;Parvularculaceae;Parvularcula;Aquisalinus flavus	0	0	0.00901632
Bacteria;Proteobacteria;Alphaproteobacteria;Parvularculales;Parvularculaceae;Parvularcula sp;Parvularcula sp	0	0.0111408	0.0540979
Bacteria;Proteobacteria;Alphaproteobacteria;Parvularculales;Parvularculaceae;Parvularcula;Unclassified Parvularcula	0	0.0111408	0.00901632
Bacteria;Proteobacteria;Alphaproteobacteria;Parvularculales;Parvularculaceae;Unclassified Parvularculaceae	0	0.0222816	0.0360653
Bacteria;Proteobacteria;Alphaproteobacteria;Rhizobiales;Aurantimonadaceae;Aureimonas;Aureimonas jatrophae	0	0.00557041	0.0360653
Bacteria;Proteobacteria;Alphaproteobacteria;Rhizobiales;Aurantimonadaceae;Aureimonas;Unclassified Aureimonas	0	0	0.027049
Bacteria;Proteobacteria;Alphaproteobacteria;Rhizobiales;Aurantimonadaceae;Martelella;Unclassified Martelella	0	0.00557041	0.027049
Bacteria;Proteobacteria;Alphaproteobacteria;Rhizobiales;Aurantimonadaceae;Unclassified Aurantimonadaceae	0	0	0.00901632
Bacteria;Proteobacteria;Alphaproteobacteria;Rhizobiales;bacterium YC-ZSS-LKJ170;bacterium YC-ZSS-LKJ170	0	0	0.027049
Bacteria;Proteobacteria;Alphaproteobacteria;Rhizobiales;Bartonellaceae;Bartonella;Unclassified Bartonella	0	0.0222816	0.027049
Bacteria;Proteobacteria;Alphaproteobacteria;Rhizobiales;Beijerinckiaceae;Chelatococcus;Chelatococcus sambhunathii	0	0.00557041	0
Bacteria;Proteobacteria;Alphaproteobacteria;Rhizobiales;Beijerinckiaceae;Chelatococcus;Unclassified Chelatococcus	0	0	0.00901632
Bacteria;Proteobacteria;Alphaproteobacteria;Rhizobiales;Beijerinckiaceae;Unclassified Beijerinckiaceae	0	0	0.00901632
Bacteria;Proteobacteria;Alphaproteobacteria;Rhizobiales;Bradyrhizobiaceae;Afipia;Unclassified Afipia	0.0131978	0	0
Bacteria;Proteobacteria;Alphaproteobacteria;Rhizobiales;Bradyrhizobiaceae;Bosea;Unclassified Bosea	0	0	0.0631142
Bacteria;Proteobacteria;Alphaproteobacteria;Rhizobiales;Bradyrhizobiaceae;Bradyrhizobium;Bradyrhizobium japonicum	0	0	0.00901632
Bacteria;Proteobacteria;Alphaproteobacteria;Rhizobiales;Bradyrhizobiaceae;Bradyrhizobium;Unclassified Bradyrhizobium	0	0.0111408	0.00901632
Bacteria;Proteobacteria;Alphaproteobacteria;Rhizobiales;Bradyrhizobiaceae;Unclassified Bradyrhizobiaceae	0	0.027852	0
Bacteria;Proteobacteria;Alphaproteobacteria;Rhizobiales;Brucellaceae;Brucella;Unclassified Brucella	0	0	0.00901632
Bacteria;Proteobacteria;Alphaproteobacteria;Rhizobiales;Brucellaceae;Ochrobactrum;Ochrobactrum sp	0	0.0668449	0.261473
Bacteria;Proteobacteria;Alphaproteobacteria;Rhizobiales;Brucellaceae;Pseudochrobactrum;Unclassified Pseudochrobactrum	0	0	0.027049
Bacteria;Proteobacteria;Alphaproteobacteria;Rhizobiales;Hyphomicrobiaceae;Blastochloris;Blastochloris viridis	0	0	0.00901632
Bacteria;Proteobacteria;Alphaproteobacteria;Rhizobiales;Hyphomicrobiaceae;Blastochloris;Unclassified Blastochloris	0	0.00557041	0.0180326
Bacteria;Proteobacteria;Alphaproteobacteria;Rhizobiales;Hyphomicrobiaceae;Devosia;Devosia sp	0	0.00557041	0.00901632
Bacteria;Proteobacteria;Alphaproteobacteria;Rhizobiales;Hyphomicrobiaceae;Devosia;Unclassified Devosia	0	0.0668449	0.0450816
Bacteria;Proteobacteria;Alphaproteobacteria;Rhizobiales;Hyphomicrobiaceae;Dichotomicrobium;Dichotomicrobium thermohalophilum	0	0	0.0180326
Bacteria;Proteobacteria;Alphaproteobacteria;Rhizobiales;Hyphomicrobiaceae;Filomicrobium;Filomicrobium fusiforme	0	0.0167112	0
Bacteria;Proteobacteria;Alphaproteobacteria;Rhizobiales;Hyphomicrobiaceae;Hyphomicrobium;Hyphomicrobiaceae bacterium	0	0.00557041	0
Bacteria;Proteobacteria;Alphaproteobacteria;Rhizobiales;Hyphomicrobiaceae;Hyphomicrobium;Hyphomicrobium sp	0	0.0111408	0
Bacteria;Proteobacteria;Alphaproteobacteria;Rhizobiales;Hyphomicrobiaceae;Hyphomicrobium;Unclassified Hyphomicrobium	0.0131978	0.027852	0.279506
Bacteria;Proteobacteria;Alphaproteobacteria;Rhizobiales;Hyphomicrobiaceae;Pedomicrobium;Unclassified Pedomicrobium	0	0.0111408	0.0180326
Bacteria;Proteobacteria;Alphaproteobacteria;Rhizobiales;Hyphomicrobiaceae;Pelagibacterium;Unclassified Pelagibacterium	0	0.0111408	0.0360653
Bacteria;Proteobacteria;Alphaproteobacteria;Rhizobiales;Hyphomicrobiaceae;Rhodomicrobium; bacterium YC-ZSS-LKJ79	0	0.00557041	0
Bacteria;Proteobacteria;Alphaproteobacteria;Rhizobiales;Hyphomicrobiaceae;Rhodomicrobium;Unclassified Rhodomicrobium	0	0.00557041	0
Bacteria;Proteobacteria;Alphaproteobacteria;Rhizobiales;Hyphomicrobiaceae;Unclassified Hyphomicrobiaceae	0	0.111408	0.279506
Bacteria;Proteobacteria;Alphaproteobacteria;Rhizobiales;Methylobacteriaceae;Meganema;Unclassified Meganema	0.0131978	0	0
Bacteria;Proteobacteria;Alphaproteobacteria;Rhizobiales;Methylobacteriaceae;Methylobacterium;Methylobacterium;aquaticum	0	0.00557041	0
Bacteria;Proteobacteria;Alphaproteobacteria;Rhizobiales;Methylobacteriaceae;Methylobacterium;Methylobacterium sp	0	0.0111408	0.0631142
Bacteria;Proteobacteria;Alphaproteobacteria;Rhizobiales;Methylobacteriaceae;Methylobacterium;Unclassified Methylobacterium	0	0.0501337	0.0901632
Bacteria;Proteobacteria;Alphaproteobacteria;Rhizobiales;Methylobacteriaceae;Microvirga;Microvirga sp	0	0.0222816	0
Bacteria;Proteobacteria;Alphaproteobacteria;Rhizobiales;Methylobacteriaceae;Microvirga;Microvirga subterranea	0	0.00557041	0
Bacteria;Proteobacteria;Alphaproteobacteria;Rhizobiales;Methylobacteriaceae;Microvirga;Microvirga vignae	0	0.00557041	0
Bacteria;Proteobacteria;Alphaproteobacteria;Rhizobiales;Methylobacteriaceae;Microvirga;Rhizobiales genosp	0	0	0.00901632
Bacteria;Proteobacteria;Alphaproteobacteria;Rhizobiales;Methylobacteriaceae;Microvirga;Unclassified Microvirga	0	0.350936	0.0180326
Bacteria;Proteobacteria;Alphaproteobacteria;Rhizobiales;Methylobacteriaceae;Unclassified Methylobacteriaceae	0	0.027852	0
Bacteria;Proteobacteria;Alphaproteobacteria;Rhizobiales;Methylocystaceae;Methylocystis;Methylocystis sp	0	0.00557041	0
Bacteria;Proteobacteria;Alphaproteobacteria;Rhizobiales;Methylocystaceae;Methylocystis;Unclassified Methylocystis	0	0	0.00901632
Bacteria;Proteobacteria;Alphaproteobacteria;Rhizobiales;Methylocystaceae;Methylosinus;Unclassified Methylosinus	0	0.00557041	0
Bacteria;Proteobacteria;Alphaproteobacteria;Rhizobiales;Methylocystaceae;Pleomorphomonas;Scytonema tolypothrichoides	0	0.0111408	0
Bacteria;Proteobacteria;Alphaproteobacteria;Rhizobiales;Methylocystaceae;Pleomorphomonas;Unclassified Pleomorphomonas	0	0	0.0180326
Bacteria;Proteobacteria;Alphaproteobacteria;Rhizobiales;Methylocystaceae;Unclassified Methylocystaceae;	0	0.0111408	0
Bacteria;Proteobacteria;Alphaproteobacteria;Rhizobiales;OCS116 clade;alpha proteobacterium PWB3;alpha proteobacterium PWB3	0	0.00557041	0
Bacteria;Proteobacteria;Alphaproteobacteria;Rhizobiales;Phyllobacteriaceae;Aquamicrobium;Aminobacter sp	0	0	0.00901632
Bacteria;Proteobacteria;Alphaproteobacteria;Rhizobiales;Phyllobacteriaceae;Mesorhizobium;Mesorhizobium sp	0	0	0.00901632
Bacteria;Proteobacteria;Alphaproteobacteria;Rhizobiales;Phyllobacteriaceae;Mesorhizobium;Unclassified Mesorhizobium	0	0.0167112	0.027049
Bacteria;Proteobacteria;Alphaproteobacteria;Rhizobiales;Phyllobacteriaceae;Nitratireductor;Unclassified Nitratireductor	0	0.00557041	0.0360653
Bacteria;Proteobacteria;Alphaproteobacteria;Rhizobiales;Phyllobacteriaceae;Phyllobacterium;Unclassified Phyllobacterium	0	0.00557041	0
Bacteria;Proteobacteria;Alphaproteobacteria;Rhizobiales;Phyllobacteriaceae;Pseudahrensia;Pseudahrensia;todarodis	0	0	0.00901632
Bacteria;Proteobacteria;Alphaproteobacteria;Rhizobiales;Phyllobacteriaceae;Unclassified Phyllobacteriaceae	0	0.0334225	0.0540979
Bacteria;Proteobacteria;Alphaproteobacteria;Rhizobiales;PS1 clade;alpha proteobacterium IMCC14465;alpha proteobacterium IMCC14465	0	0	0.00901632
Bacteria;Proteobacteria;Alphaproteobacteria;Rhizobiales;Rhizobiaceae;Ensifer;Unclassified Ensifer	0	0.0222816	0.0180326
Bacteria;Proteobacteria;Alphaproteobacteria;Rhizobiales;Rhizobiaceae;Kaistia;Kaistia sp	0	0	0.00901632
Bacteria;Proteobacteria;Alphaproteobacteria;Rhizobiales;Rhizobiaceae;Kaistia;Unclassified Kaistia	0	0	0.0450816
Bacteria;Proteobacteria;Alphaproteobacteria;Rhizobiales;Rhizobiaceae;Rhizobium;Rhizobium sp	0	0.0111408	0
Bacteria;Proteobacteria;Alphaproteobacteria;Rhizobiales;Rhizobiaceae;Rhizobium;Unclassified Rhizobium	0	0.0167112	0.0360653
Bacteria;Proteobacteria;Alphaproteobacteria;Rhizobiales;Rhizobiaceae;Unclassified Rhizobiaceae	0	0.0334225	0.0721306
Bacteria;Proteobacteria;Alphaproteobacteria;Rhizobiales;Rhizobiales Incertae Sedis;Agaricicola;Unclassified Agaricicola	0	0.00557041	0
Bacteria;Proteobacteria;Alphaproteobacteria;Rhizobiales;Rhizobiales Incertae Sedis;Bauldia;Bauldia litoralis	0	0	0.00901632
Bacteria;Proteobacteria;Alphaproteobacteria;Rhizobiales;Rhizobiales Incertae Sedis;Candidatus Hodgkinia;Unclassified Candidatus Hodgkinia	0	0	0.00901632
Bacteria;Proteobacteria;Alphaproteobacteria;Rhizobiales;Rhizobiales Incertae Sedis;Candidatus Liberibacter;Candidatus Liberibacter europaeus	0	0	0.00901632
Bacteria;Proteobacteria;Alphaproteobacteria;Rhizobiales;Rhizobiales Incertae Sedis;Nordella;Nordella oligomobilis	0	0.00557041	0
Bacteria;Proteobacteria;Alphaproteobacteria;Rhizobiales;Rhizobiales Incertae Sedis;Nordella;Unclassified Nordella	0	0.00557041	0
Bacteria;Proteobacteria;Alphaproteobacteria;Rhizobiales;Rhizobiales Incertae Sedis;Phreatobacter;Unclassified Phreatobacter	0	0	0.00901632
Bacteria;Proteobacteria;Alphaproteobacteria;Rhizobiales;Rhodobiaceae;Afifella;Unclassified Afifella	0	0	0.027049
Bacteria;Proteobacteria;Alphaproteobacteria;Rhizobiales;Rhodobiaceae;Methyloceanibacter;Methyloceanibacter caenitepidi	0	0	0.0811469
Bacteria;Proteobacteria;Alphaproteobacteria;Rhizobiales;Rhodobiaceae;Parvibaculum;Parvibaculum indicum	0	0.00557041	0.0180326
Bacteria;Proteobacteria;Alphaproteobacteria;Rhizobiales;Rhodobiaceae;Parvibaculum;Parvibaculum lavamentivorans	0	0.0334225	0.153277
Bacteria;Proteobacteria;Alphaproteobacteria;Rhizobiales;Rhodobiaceae;Parvibaculum;sediment bacterium 22-39	0	0.00557041	0.027049
Bacteria;Proteobacteria;Alphaproteobacteria;Rhizobiales;Rhodobiaceae;Parvibaculum;Unclassified Parvibaculum	0	0.00557041	0.279506
Bacteria;Proteobacteria;Alphaproteobacteria;Rhizobiales;Rhodobiaceae;Unclassified Rhodobiaceae	0	0	0.0540979
Bacteria;Proteobacteria;Alphaproteobacteria;Rhizobiales;Unclassified Rhizobiales	0	0.551471	1.25327
Bacteria;Proteobacteria;Alphaproteobacteria;Rhizobiales;Xanthobacteraceae;Ancylobacter;Unclassified Ancylobacter	0	0	0.0180326
Bacteria;Proteobacteria;Alphaproteobacteria;Rhizobiales;Xanthobacteraceae;Labrys;Labrys sp	0	0	0.00901632
Bacteria;Proteobacteria;Alphaproteobacteria;Rhizobiales;Xanthobacteraceae;Labrys;Unclassified Labrys	0	0.00557041	0
Bacteria;Proteobacteria;Alphaproteobacteria;Rhizobiales;Xanthobacteraceae;Pseudolabrys;Unclassified Pseudolabrys	0	0	0.00901632
Bacteria;Proteobacteria;Alphaproteobacteria;Rhizobiales;Xanthobacteraceae;Starkeya;Unclassified Starkeya	0	0	0.0180326
Bacteria;Proteobacteria;Alphaproteobacteria;Rhizobiales;Xanthobacteraceae;Unclassified Xanthobacteraceae	0	0.0111408	0.0180326
Bacteria;Proteobacteria;Alphaproteobacteria;Rhizobiales;Xanthobacteraceae;Variibacter;Rhodoplanes sp	0	0.00557041	0
Bacteria;Proteobacteria;Alphaproteobacteria;Rhodobacterales;Rhodobacteraceae;Albidovulum;Albidovulum inexpectatum	0	0	0.00901632
Bacteria;Proteobacteria;Alphaproteobacteria;Rhodobacterales;Rhodobacteraceae;Amaricoccus;Amaricoccus tamworthensis	0	0.00557041	0
Bacteria;Proteobacteria;Alphaproteobacteria;Rhodobacterales;Rhodobacteraceae;Amaricoccus;Unclassified Amaricoccus	0	0	0.00901632
Bacteria;Proteobacteria;Alphaproteobacteria;Rhodobacterales;Rhodobacteraceae;Antarctobacter;Antarctobacter heliothermus	0	0.00557041	0.00901632
Bacteria;Proteobacteria;Alphaproteobacteria;Rhodobacterales;Rhodobacteraceae;bacterium YC-ZSS-LKJ53;bacterium YC-ZSS-LKJ53	0	0.00557041	0.00901632
Bacteria;Proteobacteria;Alphaproteobacteria;Rhodobacterales;Rhodobacteraceae;Cereibacter;Gemmobacter sp	0	0	0.00901632
Bacteria;Proteobacteria;Alphaproteobacteria;Rhodobacterales;Rhodobacteraceae;Confluentimicrobium;Confluentimicrobium naphthalenivorans	0	0	0.00901632
Bacteria;Proteobacteria;Alphaproteobacteria;Rhodobacterales;Rhodobacteraceae;Confluentimicrobium;Unclassified Confluentimicrobium	0	0	0.00901632
Bacteria;Proteobacteria;Alphaproteobacteria;Rhodobacterales;Rhodobacteraceae;Defluviimonas;Defluviimonas sp	0	0	0.00901632
Bacteria;Proteobacteria;Alphaproteobacteria;Rhodobacterales;Rhodobacteraceae;Falsirhodobacter;Rhodobacter sp	0	0	0.00901632
Bacteria;Proteobacteria;Alphaproteobacteria;Rhodobacterales;Rhodobacteraceae;Gemmobacter;Unclassified Gemmobacter	0	0	0.00901632
Bacteria;Proteobacteria;Alphaproteobacteria;Rhodobacterales;Rhodobacteraceae;Jhaorihella;Jhaorihella thermophila	0	0	0.0180326
Bacteria;Proteobacteria;Alphaproteobacteria;Rhodobacterales;Rhodobacteraceae;Labrenzia;Labrenzia sp	0	0.0167112	0.027049
Bacteria;Proteobacteria;Alphaproteobacteria;Rhodobacterales;Rhodobacteraceae;Labrenzia;Unclassified Labrenzia	0	0	0.0631142
Bacteria;Proteobacteria;Alphaproteobacteria;Rhodobacterales;Rhodobacteraceae;Leisingera;Leisingera sp	0	0.00557041	0
Bacteria;Proteobacteria;Alphaproteobacteria;Rhodobacterales;Rhodobacteraceae;Loktanella;Loktanella cinnabarina	0	0	0.00901632
Bacteria;Proteobacteria;Alphaproteobacteria;Rhodobacterales;Rhodobacteraceae;Loktanella;Unclassified Loktanella	0	0	0.0180326
Bacteria;Proteobacteria;Alphaproteobacteria;Rhodobacterales;Rhodobacteraceae;Mameliella;Unclassified Mameliella	0	0.0222816	0
Bacteria;Proteobacteria;Alphaproteobacteria;Rhodobacterales;Rhodobacteraceae;Marinosulfonomonas;Marinosulfonomonas methylotropha	0	0	0.00901632
Bacteria;Proteobacteria;Alphaproteobacteria;Rhodobacterales;Rhodobacteraceae;Marivita;Unclassified Marivita	0	0.00557041	0.0811469
Bacteria;Proteobacteria;Alphaproteobacteria;Rhodobacterales;Rhodobacteraceae;Oceanicola;Unclassified Oceanicola	0	0.00557041	0.00901632
Bacteria;Proteobacteria;Alphaproteobacteria;Rhodobacterales;Rhodobacteraceae;Palleronia;Palleronia sp	0	0	0.00901632
Bacteria;Proteobacteria;Alphaproteobacteria;Rhodobacterales;Rhodobacteraceae;Pannonibacter;Unclassified Pannonibacter	0	0.00557041	0.0450816
Bacteria;Proteobacteria;Alphaproteobacteria;Rhodobacterales;Rhodobacteraceae;Paracoccus;bacterium K14 2011	0	0.00557041	0
Bacteria;Proteobacteria;Alphaproteobacteria;Rhodobacterales;Rhodobacteraceae;Paracoccus;Paracoccus marcusii	0	0	0.00901632
Bacteria;Proteobacteria;Alphaproteobacteria;Rhodobacterales;Rhodobacteraceae;Paracoccus;Paracoccus;solventivorans	0	0.0111408	0
Bacteria;Proteobacteria;Alphaproteobacteria;Rhodobacterales;Rhodobacteraceae;Paracoccus;Paracoccus sp	0	0.0612745	0.0631142
Bacteria;Proteobacteria;Alphaproteobacteria;Rhodobacterales;Rhodobacteraceae;Paracoccus;saliphilus;Paracoccus saliphilus	0	0	0.00901632
Bacteria;Proteobacteria;Alphaproteobacteria;Rhodobacterales;Rhodobacteraceae;Paracoccus;Unclassified Paracoccus	0.0131978	0.518048	1.23524
Bacteria;Proteobacteria;Alphaproteobacteria;Rhodobacterales;Rhodobacteraceae;Phaeobacter;Unclassified Phaeobacter	0	0	0.0450816
Bacteria;Proteobacteria;Alphaproteobacteria;Rhodobacterales;Rhodobacteraceae;Pseudoruegeria;Pseudoruegeria lutimaris	0	0	0.00901632
Bacteria;Proteobacteria;Alphaproteobacteria;Rhodobacterales;Rhodobacteraceae;Pseudoruegeria;Unclassified Pseudoruegeria	0	0.0167112	0.0991795
Bacteria;Proteobacteria;Alphaproteobacteria;Rhodobacterales;Rhodobacteraceae;Pseudovibrio;Pseudovibrio sp	0	0.00557041	0
Bacteria;Proteobacteria;Alphaproteobacteria;Rhodobacterales;Rhodobacteraceae;Pseudovibrio;Unclassified Pseudovibrio	0	0.00557041	0.153277
Bacteria;Proteobacteria;Alphaproteobacteria;Rhodobacterales;Rhodobacteraceae;Rhodobaca;Rhodobaca bogoriensis	0	0	0.0180326
Bacteria;Proteobacteria;Alphaproteobacteria;Rhodobacterales;Rhodobacteraceae;Rhodobacter;Rhodobacter blasticus	0	0	0.027049
Bacteria;Proteobacteria;Alphaproteobacteria;Rhodobacterales;Rhodobacteraceae;Rhodobacter;Rhodobacter sediminis	0	0	0.00901632
Bacteria;Proteobacteria;Alphaproteobacteria;Rhodobacterales;Rhodobacteraceae;Rhodobacter;Rhodobacter sp	0	0.00557041	0
Bacteria;Proteobacteria;Alphaproteobacteria;Rhodobacterales;Rhodobacteraceae;Rhodobacter;Rhodobacter sphaeroides	0	0.00557041	0.00901632
Bacteria;Proteobacteria;Alphaproteobacteria;Rhodobacterales;Rhodobacteraceae;Rhodobacter;Rhodobacteraceae bacterium	0	0.00557041	0
Bacteria;Proteobacteria;Alphaproteobacteria;Rhodobacterales;Rhodobacteraceae;Rhodobacter;Tabrizicola sp	0	0	0.00901632
Bacteria;Proteobacteria;Alphaproteobacteria;Rhodobacterales;Rhodobacteraceae;Rhodobacter;Unclassified Rhodobacter	0	0.0612745	0.351636
Bacteria;Proteobacteria;Alphaproteobacteria;Rhodobacterales;Rhodobacteraceae;Rhodothalassium;Unclassified Rhodothalassium	0	0	0.0360653
Bacteria;Proteobacteria;Alphaproteobacteria;Rhodobacterales;Rhodobacteraceae;Rhodovulum;Rhodovulum iodosum	0	0.00557041	0.00901632
Bacteria;Proteobacteria;Alphaproteobacteria;Rhodobacterales;Rhodobacteraceae;Rhodovulum;Rhodovulum mangrovi	0	0.00557041	0.0180326
Bacteria;Proteobacteria;Alphaproteobacteria;Rhodobacterales;Rhodobacteraceae;Rhodovulum;Rhodovulum marinum	0	0	0.0180326
Bacteria;Proteobacteria;Alphaproteobacteria;Rhodobacterales;Rhodobacteraceae;Rhodovulum;Rhodovulum sp	0	0.00557041	0
Bacteria;Proteobacteria;Alphaproteobacteria;Rhodobacterales;Rhodobacteraceae;Rhodovulum;Rhodovulum sulfidophilum	0	0	0.00901632
Bacteria;Proteobacteria;Alphaproteobacteria;Rhodobacterales;Rhodobacteraceae;Rhodovulum;Unclassified Rhodovulum	0	0.0445633	0.0450816
Bacteria;Proteobacteria;Alphaproteobacteria;Rhodobacterales;Rhodobacteraceae;Roseinatronobacter;Rhodobaca sp	0	0.0111408	0.027049
Bacteria;Proteobacteria;Alphaproteobacteria;Rhodobacterales;Rhodobacteraceae;Roseinatronobacter;Roseinatronobacter sp	0	0.00557041	0
Bacteria;Proteobacteria;Alphaproteobacteria;Rhodobacterales;Rhodobacteraceae;Roseinatronobacter;Unclassified Roseinatronobacter	0	0.0111408	0.00901632
Bacteria;Proteobacteria;Alphaproteobacteria;Rhodobacterales;Rhodobacteraceae;Roseibaca;Rhodobacteraceae bacterium	0	0.00557041	0.00901632
Bacteria;Proteobacteria;Alphaproteobacteria;Rhodobacterales;Rhodobacteraceae;Roseibaca;Roseibaca ekhonensis	0	0	0.00901632
Bacteria;Proteobacteria;Alphaproteobacteria;Rhodobacterales;Rhodobacteraceae;Roseibacterium;Roseobacter sp	0	0	0.00901632
Bacteria;Proteobacteria;Alphaproteobacteria;Rhodobacterales;Rhodobacteraceae;Roseibacterium;Unclassified Roseibacterium	0	0.00557041	0.00901632
Bacteria;Proteobacteria;Alphaproteobacteria;Rhodobacterales;Rhodobacteraceae;Roseicyclus;alpha proteobacterium ML42	0	0.00557041	0.00901632
Bacteria;Proteobacteria;Alphaproteobacteria;Rhodobacterales;Rhodobacteraceae;Roseicyclus;Roseicyclus mahoneyensis	0	0.0167112	0
Bacteria;Proteobacteria;Alphaproteobacteria;Rhodobacterales;Rhodobacteraceae;Roseivivax;Roseivivax isoporae	0	0	0.00901632
Bacteria;Proteobacteria;Alphaproteobacteria;Rhodobacterales;Rhodobacteraceae;Roseivivax;Roseivivax lentus	0	0	0.0180326
Bacteria;Proteobacteria;Alphaproteobacteria;Rhodobacterales;Rhodobacteraceae;Roseivivax;Roseivivax sediminis	0	0	0.00901632
Bacteria;Proteobacteria;Alphaproteobacteria;Rhodobacterales;Rhodobacteraceae;Roseivivax;Roseivivax sp	0	0	0.0180326
Bacteria;Proteobacteria;Alphaproteobacteria;Rhodobacterales;Rhodobacteraceae;Roseivivax;Unclassified Roseivivax	0	0.0111408	0.135245
Bacteria;Proteobacteria;Alphaproteobacteria;Rhodobacterales;Rhodobacteraceae;Roseovarius;alpha proteobacterium GL2	0	0.00557041	0
Bacteria;Proteobacteria;Alphaproteobacteria;Rhodobacterales;Rhodobacteraceae;Roseovarius;iodide-oxidizing bacterium Ka-4	0	0.00557041	0.0721306
Bacteria;Proteobacteria;Alphaproteobacteria;Rhodobacterales;Rhodobacteraceae;Roseovarius;iodide-oxidizing bacterium SE-1	0	0.0111408	0.00901632
Bacteria;Proteobacteria;Alphaproteobacteria;Rhodobacterales;Rhodobacteraceae;Roseovarius;Roseovarius atlanticus	0	0.00557041	0
Bacteria;Proteobacteria;Alphaproteobacteria;Rhodobacterales;Rhodobacteraceae;Roseovarius;Roseovarius azorensis	0	0.00557041	0.0631142
Bacteria;Proteobacteria;Alphaproteobacteria;Rhodobacterales;Rhodobacteraceae;Roseovarius;Roseovarius sp	0	0.00557041	0.144261
Bacteria;Proteobacteria;Alphaproteobacteria;Rhodobacterales;Rhodobacteraceae;Roseovarius;Roseovarius tolerans	0	0.0389929	0.0991795
Bacteria;Proteobacteria;Alphaproteobacteria;Rhodobacterales;Rhodobacteraceae;Roseovarius;Unclassified Roseovarius	0	0.997103	2.93932
Bacteria;Proteobacteria;Alphaproteobacteria;Rhodobacterales;Rhodobacteraceae;Rubellimicrobium;Rubellimicrobium mesophilum	0	0.0111408	0
Bacteria;Proteobacteria;Alphaproteobacteria;Rhodobacterales;Rhodobacteraceae;Rubellimicrobium;Rubellimicrobium roseum	0	0.00557041	0
Bacteria;Proteobacteria;Alphaproteobacteria;Rhodobacterales;Rhodobacteraceae;Rubellimicrobium;Unclassified Rubellimicrobium	0	0.0557041	0
Bacteria;Proteobacteria;Alphaproteobacteria;Rhodobacterales;Rhodobacteraceae;Rubrimonas;Rubrimonas cliftonensis	0	0	0.00901632
Bacteria;Proteobacteria;Alphaproteobacteria;Rhodobacterales;Rhodobacteraceae;Ruegeria;Ruegeria sp	0	0	0.0991795
Bacteria;Proteobacteria;Alphaproteobacteria;Rhodobacterales;Rhodobacteraceae;Ruegeria;Unclassified Ruegeria	0	0.0724153	0.108196
Bacteria;Proteobacteria;Alphaproteobacteria;Rhodobacterales;Rhodobacteraceae;Salinihabitans;Salinihabitans flavidus	0	0	0.0180326
Bacteria;Proteobacteria;Alphaproteobacteria;Rhodobacterales;Rhodobacteraceae;Shimia;Shimia sp	0	0.00557041	0
Bacteria;Proteobacteria;Alphaproteobacteria;Rhodobacterales;Rhodobacteraceae;Stappia;Unclassified Stappia	0	0.0222816	0.027049
Bacteria;Proteobacteria;Alphaproteobacteria;Rhodobacterales;Rhodobacteraceae;Sulfitobacter;Sulfitobacter mediterraneus	0	0.00557041	0
Bacteria;Proteobacteria;Alphaproteobacteria;Rhodobacterales;Rhodobacteraceae;Sulfitobacter;Unclassified Sulfitobacter	0	0.00557041	0.00901632
Bacteria;Proteobacteria;Alphaproteobacteria;Rhodobacterales;Rhodobacteraceae;Tabrizicola;Unclassified Tabrizicola	0	0.0111408	0.189343
Bacteria;Proteobacteria;Alphaproteobacteria;Rhodobacterales;Rhodobacteraceae;Tropicibacter;Tropicibacter naphthalenivorans	0	0	0.00901632
Bacteria;Proteobacteria;Alphaproteobacteria;Rhodobacterales;Rhodobacteraceae;Tropicibacter;Tropicibacter multivorans	0	0	0.0180326
Bacteria;Proteobacteria;Alphaproteobacteria;Rhodobacterales;Rhodobacteraceae;Tropicibacter;Unclassified Tropicibacter	0	0	0.0180326
Bacteria;Proteobacteria;Alphaproteobacteria;Rhodobacterales;Rhodobacteraceae;Tropicimonas bacterium;YC-ZSS-LKJ131	0	0.0111408	0.00901632
Bacteria;Proteobacteria;Alphaproteobacteria;Rhodobacterales;Rhodobacteraceae;Unclassified Rhodobacteraceae	0.0263957	4.30593	14.4532
Bacteria;Proteobacteria;Alphaproteobacteria;Rhodobacterales;Rhodobacteraceae;Yangia;Unclassified Yangia	0	0	0.00901632
Bacteria;Proteobacteria;Alphaproteobacteria;Rhodospirillales;Acetobacteraceae;Acetobacter;Unclassified Acetobacter	0	0.00557041	0.279506
Bacteria;Proteobacteria;Alphaproteobacteria;Rhodospirillales;Acetobacteraceae;Acidicaldus;Acidicaldus sp	0	0.00557041	0
Bacteria;Proteobacteria;Alphaproteobacteria;Rhodospirillales;Acetobacteraceae;Acidiphilium;Unclassified Acidiphilium	0	0.00557041	0
Bacteria;Proteobacteria;Alphaproteobacteria;Rhodospirillales;Acetobacteraceae;Belnapia; bacterium MJ22	0	0.00557041	0
Bacteria;Proteobacteria;Alphaproteobacteria;Rhodospirillales;Acetobacteraceae;Belnapia;Unclassified Belnapia	0	0.00557041	0.0180326
Bacteria;Proteobacteria;Alphaproteobacteria;Rhodospirillales;Acetobacteraceae;Commensalibacter;Unclassified Commensalibacter	0	0.00557041	0
Bacteria;Proteobacteria;Alphaproteobacteria;Rhodospirillales;Acetobacteraceae;Craurococcus;Unclassified Craurococcus	0	0.0167112	0
Bacteria;Proteobacteria;Alphaproteobacteria;Rhodospirillales;Acetobacteraceae;Gluconobacter;Unclassified Gluconobacter	0	0	0.027049
Bacteria;Proteobacteria;Alphaproteobacteria;Rhodospirillales;Acetobacteraceae;Paracraurococcus;Paracraurococcus ruber	0	0.0111408	0
Bacteria;Proteobacteria;Alphaproteobacteria;Rhodospirillales;Acetobacteraceae;Rhodovastum;Acetobacteraceae bacterium	0	0	0.00901632
Bacteria;Proteobacteria;Alphaproteobacteria;Rhodospirillales;Acetobacteraceae;Roseomonas;Roseomonas sp	0	0.00557041	0.00901632
Bacteria;Proteobacteria;Alphaproteobacteria;Rhodospirillales;Acetobacteraceae;Roseomonas;Unclassified Roseomonas	0	0.0557041	0.0450816
Bacteria;Proteobacteria;Alphaproteobacteria;Rhodospirillales;Acetobacteraceae;Unclassified Acetobacteraceae	0.0131978	0.111408	0.162294
Bacteria;Proteobacteria;Alphaproteobacteria;Rhodospirillales;DA111;bacterium Ellin5299;bacterium Ellin5299	0	0	0.00901632
Bacteria;Proteobacteria;Alphaproteobacteria;Rhodospirillales;DA111;Rhodospirillales bacterium;Rhodospirillales bacterium	0	0	0.00901632
Bacteria;Proteobacteria;Alphaproteobacteria;Rhodospirillales;Rhodospirillaceae;Aestuariispira;Aestuariispira insulae	0	0	0.00901632
Bacteria;Proteobacteria;Alphaproteobacteria;Rhodospirillales;Rhodospirillaceae;Aestuariispira;Unclassified Aestuariispira	0.0131978	0	0
Bacteria;Proteobacteria;Alphaproteobacteria;Rhodospirillales;Rhodospirillaceae;Azospirillum;Azospirillum lipoferum	0	0.0111408	0.00901632
Bacteria;Proteobacteria;Alphaproteobacteria;Rhodospirillales;Rhodospirillaceae;Azospirillum;Azospirillum sp	0	0.0111408	0
Bacteria;Proteobacteria;Alphaproteobacteria;Rhodospirillales;Rhodospirillaceae;Azospirillum;Unclassified Azospirillum	0	0.0612745	0.0360653
Bacteria;Proteobacteria;Alphaproteobacteria;Rhodospirillales;Rhodospirillaceae;Candidatus Riegeria;Candidatus Riegeria galatelae	0	0	0.0180326
Bacteria;Proteobacteria;Alphaproteobacteria;Rhodospirillales;Rhodospirillaceae;Candidatus Riegeria;Unclassified Candidatus Riegeria	0	0	0.00901632
Bacteria;Proteobacteria;Alphaproteobacteria;Rhodospirillales;Rhodospirillaceae;Defluviicoccus;Defluviicoccus vanus	0	0.00557041	0
Bacteria;Proteobacteria;Alphaproteobacteria;Rhodospirillales;Rhodospirillaceae;Dongia;Dongia sp	0	0.00557041	0
Bacteria;Proteobacteria;Alphaproteobacteria;Rhodospirillales;Rhodospirillaceae;Dongia;Unclassified Dongia	0	0.027852	0.00901632
Bacteria;Proteobacteria;Alphaproteobacteria;Rhodospirillales;Rhodospirillaceae;Fodinicurvata;mucus bacterium 82	0	0	0.0180326
Bacteria;Proteobacteria;Alphaproteobacteria;Rhodospirillales;Rhodospirillaceae;Fodinicurvata;Unclassified Fodinicurvata	0	0.00557041	0.0360653
Bacteria;Proteobacteria;Alphaproteobacteria;Rhodospirillales;Rhodospirillaceae;Inquilinus;Inquilinus ginsengisoli	0	0	0.00901632
Bacteria;Proteobacteria;Alphaproteobacteria;Rhodospirillales;Rhodospirillaceae;Inquilinus;Unclassified Inquilinus	0	0	0.0180326
Bacteria;Proteobacteria;Alphaproteobacteria;Rhodospirillales;Rhodospirillaceae;Magnetospira;alpha proteobacterium NH6.42	0	0	0.0180326
Bacteria;Proteobacteria;Alphaproteobacteria;Rhodospirillales;Rhodospirillaceae;Magnetospira;Candidatus Nitrosoarchaeum limnia SFB1	0	0	0.108196
Bacteria;Proteobacteria;Alphaproteobacteria;Rhodospirillales;Rhodospirillaceae;Magnetospirillum;Unclassified Magnetospirillum	0	0.00557041	0.027049
Bacteria;Proteobacteria;Alphaproteobacteria;Rhodospirillales;Rhodospirillaceae;Nisaea;Unclassified Nisaea	0	0.0111408	0.00901632
Bacteria;Proteobacteria;Alphaproteobacteria;Rhodospirillales;Rhodospirillaceae;Nitrospirillum;Unclassified Nitrospirillum	0	0.00557041	0.180326
Bacteria;Proteobacteria;Alphaproteobacteria;Rhodospirillales;Rhodospirillaceae;Niveispirillum;Unclassified Niveispirillum	0	0	0.00901632
Bacteria;Proteobacteria;Alphaproteobacteria;Rhodospirillales;Rhodospirillaceae;Novispirillum;Unclassified Novispirillum	0	0.0111408	0.00901632
Bacteria;Proteobacteria;Alphaproteobacteria;Rhodospirillales;Rhodospirillaceae;Oceanibaculum;Oceanibaculum pacificum	0	0.0111408	0.00901632
Bacteria;Proteobacteria;Alphaproteobacteria;Rhodospirillales;Rhodospirillaceae;Oceanibaculum;Unclassified Oceanibaculum	0	0.0111408	0.928681
Bacteria;Proteobacteria;Alphaproteobacteria;Rhodospirillales;Rhodospirillaceae;Pararhodospirillum;Unclassified Pararhodospirillum	0	0	0.0360653
Bacteria;Proteobacteria;Alphaproteobacteria;Rhodospirillales;Rhodospirillaceae;Pelagibius;Limibacillus halophilus	0	0	0.0721306
Bacteria;Proteobacteria;Alphaproteobacteria;Rhodospirillales;Rhodospirillaceae;Pelagibius;Unclassified Pelagibius	0	0.0111408	0.0360653
Bacteria;Proteobacteria;Alphaproteobacteria;Rhodospirillales;Rhodospirillaceae;Phaeospirillum;Unclassified Phaeospirillum	0	0.0111408	0
Bacteria;Proteobacteria;Alphaproteobacteria;Rhodospirillales;Rhodospirillaceae;Rhodovibrio;Unclassified Rhodovibrio	0	0.0111408	0.162294
Bacteria;Proteobacteria;Alphaproteobacteria;Rhodospirillales;Rhodospirillaceae;Roseospira;Roseospira thiosulfatophila	0	0.00557041	0
Bacteria;Proteobacteria;Alphaproteobacteria;Rhodospirillales;Rhodospirillaceae;Roseospira;Unclassified Roseospira	0	0	0.0180326
Bacteria;Proteobacteria;Alphaproteobacteria;Rhodospirillales;Rhodospirillaceae;Skermanella;Unclassified Skermanella	0	0.0111408	0.027049
Bacteria;Proteobacteria;Alphaproteobacteria;Rhodospirillales;Rhodospirillaceae;Telmatospirillum;proteobacterium LS-1	0.0131978	0	0
Bacteria;Proteobacteria;Alphaproteobacteria;Rhodospirillales;Rhodospirillaceae;Terasakiella;Unclassified Terasakiella	0	0.0111408	0.0360653
Bacteria;Proteobacteria;Alphaproteobacteria;Rhodospirillales;Rhodospirillaceae;Thalassobaculum;Thalassobaculum litoreum	0	0.00557041	0
Bacteria;Proteobacteria;Alphaproteobacteria;Rhodospirillales;Rhodospirillaceae;Thalassobaculum;Unclassified Thalassobaculum	0	0.0111408	0
Bacteria;Proteobacteria;Alphaproteobacteria;Rhodospirillales;Rhodospirillaceae;Thalassospira;Thalassospira sp	0	0.13926	0.0540979
Bacteria;Proteobacteria;Alphaproteobacteria;Rhodospirillales;Rhodospirillaceae;Thalassospira;Unclassified Thalassospira	0	0.306373	0.631142
Bacteria;Proteobacteria;Alphaproteobacteria;Rhodospirillales;Rhodospirillaceae;Tistlia; bacterium YC-ZSS-LKJ88	0	0.00557041	0.00901632
Bacteria;Proteobacteria;Alphaproteobacteria;Rhodospirillales;Rhodospirillaceae;Tistlia;Hoeflea sp	0	0.00557041	0
Bacteria;Proteobacteria;Alphaproteobacteria;Rhodospirillales;Rhodospirillaceae;Tistrella;Unclassified Tistrella	0	0	0.0180326
Bacteria;Proteobacteria;Alphaproteobacteria;Rhodospirillales;Rhodospirillaceae;Unclassified Rhodospirillaceae	0	0.183824	1.34343
Bacteria;Proteobacteria;Alphaproteobacteria;Rhodospirillales;Rhodospirillales Incertae Sedis;Candidatus Alysiosphaera;Candidatus Alysiosphaera europeae	0	0.0111408	0.0450816
Bacteria;Proteobacteria;Alphaproteobacteria;Rhodospirillales;Rhodospirillales Incertae Sedis;Geminicoccus;Geminicoccus roseus	0	0.00557041	0.00901632
Bacteria;Proteobacteria;Alphaproteobacteria;Rhodospirillales;Rhodospirillales Incertae Sedis;Geminicoccus;Unclassified Geminicoccus	0	0.027852	0.135245
Bacteria;Proteobacteria;Alphaproteobacteria;Rhodospirillales;Rhodospirillales Incertae Sedis;Reyranella;alpha proteobacterium CN37	0.0131978	0	0
Bacteria;Proteobacteria;Alphaproteobacteria;Rhodospirillales;Rhodospirillales Incertae Sedis;Reyranella;Unclassified Reyranella	0	0.00557041	0.00901632
Bacteria;Proteobacteria;Alphaproteobacteria;Rhodospirillales;Rhodospirillales Incertae Sedis;Unclassified Rhodospirillales Incertae Sedis	0	0.0501337	0.0631142
Bacteria;Proteobacteria;Alphaproteobacteria;Rhodospirillales;Unclassified Rhodospirillales	0.0527913	0.178253	0.414751
Bacteria;Proteobacteria;Alphaproteobacteria;Rickettsiales;LWSR-14;Polypedates megacephalus;Polypedates megacephalus	0	0.00557041	0
Bacteria;Proteobacteria;Alphaproteobacteria;Rickettsiales;LWSR-14;Sinorickettsia chlamys;Sinorickettsia chlamys	0	0.00557041	0
Bacteria;Proteobacteria;Alphaproteobacteria;Rickettsiales;Rickettsiales Incertae Sedis;Candidatus Odyssella;Candidatus Paracaedibacter acanthamoebae	0	0.00557041	0
Bacteria;Proteobacteria;Alphaproteobacteria;Rickettsiales;Rickettsiales Incertae Sedis;Constrictibacter;Constrictibacter antarcticus	0	0	0.00901632
Bacteria;Proteobacteria;Alphaproteobacteria;Rickettsiales;Unclassified Rickettsiales	0	0.0111408	0.00901632
Bacteria;Proteobacteria;Alphaproteobacteria;SAR11 clade;Chesapeake-Delaware Bay;Candidatus Pelagibacter sp IMCC9063;Candidatus Pelagibacter sp IMCC9063	0	0	0.00901632
Bacteria;Proteobacteria;Alphaproteobacteria;Sneathiellales;Sneathiellaceae;Oceanibacterium;Oceanibacterium hippocampi	0	0	0.216392
Bacteria;Proteobacteria;Alphaproteobacteria;Sneathiellales;Sneathiellaceae;Sneathiella;Sneathiella chungangensis	0	0	0.027049
Bacteria;Proteobacteria;Alphaproteobacteria;Sneathiellales;Sneathiellaceae;Sneathiella;Unclassified Sneathiella	0	0.0111408	0.0721306
Bacteria;Proteobacteria;Alphaproteobacteria sphingomonadales;Erythrobacteraceae;Altererythrobacter;Unclassified Altererythrobacter	0	0.0167112	0
Bacteria;Proteobacteria;Alphaproteobacteria sphingomonadales;Erythrobacteraceae;Erythrobacter;Erythrobacter sp	0	0.256239	0.0360653
Bacteria;Proteobacteria;Alphaproteobacteria sphingomonadales;Erythrobacteraceae;Erythrobacter;Unclassified Erythrobacter	0	0.434492	0.027049
Bacteria;Proteobacteria;Alphaproteobacteria sphingomonadales;Erythrobacteraceae;Porphyrobacter;Porphyrobacter sp	0	0.027852	0.00901632
Bacteria;Proteobacteria;Alphaproteobacteria sphingomonadales;Erythrobacteraceae;Unclassified Erythrobacteraceae	0	0.228387	0.0631142
Bacteria;Proteobacteria;Alphaproteobacteria sphingomonadales;Kiloniellaceae;Kiloniella;Unclassified Kiloniella	0	0.0167112	0
Bacteria;Proteobacteria;Alphaproteobacteria;Sphingomonadales;Sphingomonadaceae;Blastomonas;Blastomonas natatoria	0	0.00557041	0
Bacteria;Proteobacteria;Alphaproteobacteria;Sphingomonadales;Sphingomonadaceae;Novosphingobium;Novosphingobium resinovorum	0.0395935	0.00557041	0
Bacteria;Proteobacteria;Alphaproteobacteria;Sphingomonadales;Sphingomonadaceae;Novosphingobium;Novosphingobium sp	0	0	0.00901632
Bacteria;Proteobacteria;Alphaproteobacteria;Sphingomonadales;Sphingomonadaceae;Novosphingobium;Unclassified Novosphingobium	0	0.0668449	0.027049
Bacteria;Proteobacteria;Alphaproteobacteria;Sphingomonadales;Sphingomonadaceae;Polymorphobacter;Unclassified Polymorphobacter	0	0.00557041	0
Bacteria;Proteobacteria;Alphaproteobacteria;Sphingomonadales;Sphingomonadaceae;Sphingomonas;Sphingomonas sp	0	0.0111408	0
Bacteria;Proteobacteria;Alphaproteobacteria;Sphingomonadales;Sphingomonadaceae;Sphingobium;Unclassified Sphingobium	0	0	0.0180326
Bacteria;Proteobacteria;Alphaproteobacteria;Sphingomonadales;Sphingomonadaceae;Sphingomonas;Erythrobacter sp	0	0.0222816	0
Bacteria;Proteobacteria;Alphaproteobacteria;Sphingomonadales;Sphingomonadaceae;Sphingomonas; Sphingomonas changbaiensis	0	0	0.00901632
Bacteria;Proteobacteria;Alphaproteobacteria;Sphingomonadales;Sphingomonadaceae;Sphingomonas; Sphingomonas sp	0	0	0.108196
Bacteria;Proteobacteria;Alphaproteobacteria;Sphingomonadales;Sphingomonadaceae;Sphingomonas;Unclassified Sphingomonas	0	0.094697	0.405734
Bacteria;Proteobacteria;Alphaproteobacteria;Sphingomonadales;Sphingomonadaceae;Sphingopyxis;sphingopyxis sp	0	0	0.027049
Bacteria;Proteobacteria;Alphaproteobacteria;Sphingomonadales;Sphingomonadaceae;Sphingopyxis;Unclassified Sphingopyxis	0	0.0167112	0.0450816
Bacteria;Proteobacteria;Alphaproteobacteria;Sphingomonadales;Sphingomonadaceae;Sphingosinicella;Unclassified Sphingosinicella	0	0	0.00901632
Bacteria;Proteobacteria;Alphaproteobacteria;Sphingomonadales;Sphingomonadaceae;Stakelama;Stakelama sp	0	0.00557041	0
Bacteria;Proteobacteria;Alphaproteobacteria;Sphingomonadales;Sphingomonadaceae;Unclassified Sphingomonadaceae;	0.0131978	0.362077	0.333604
Bacteria;Proteobacteria;Alphaproteobacteria;Sphingomonadales;Sphingomonadaceae;Zymomonas;Zymomonas mobilis	0	0.0111408	0
Bacteria;Proteobacteria;Alphaproteobacteria; Sphingomonadales;Unclassified Sphingomonadales	0	0.434492	0.495898
Bacteria;Proteobacteria;Alphaproteobacteria;Unclassified Alphaproteobacteria	0.0659892	1.29234	6.45568
Bacteria;Proteobacteria;Betaproteobacteria;Burkholderiales;Alcaligenaceae;Achromobacter;Unclassified Achromobacter	0	0	0.00901632
Bacteria;Proteobacteria;Betaproteobacteria;Burkholderiales;Alcaligenaceae;Advenella;Alcaligenes sp	0	0.0111408	0
Bacteria;Proteobacteria;Betaproteobacteria;Burkholderiales;Alcaligenaceae;Bordetella;Bordetella trematum	0	0.0111408	0
Bacteria;Proteobacteria;Betaproteobacteria;Burkholderiales;Alcaligenaceae;Bordetella;Unclassified Bordetella	0	0.00557041	0.0180326
Bacteria;Proteobacteria;Betaproteobacteria;Burkholderiales;Alcaligenaceae;GKS98 freshwater group;Bordetella sp	0	0	0.0180326
Bacteria;Proteobacteria;Betaproteobacteria;Burkholderiales;Alcaligenaceae;GKS98 freshwater group;Unclassified GKS98 freshwater group	0	0.0222816	0.027049
Bacteria;Proteobacteria;Betaproteobacteria;Burkholderiales;Alcaligenaceae;Pusillimonas;Alcaligenes sp	0	0.0167112	0
Bacteria;Proteobacteria;Betaproteobacteria;Burkholderiales;Alcaligenaceae;Pusillimonas;Unclassified Pusillimonas	0	0.0222816	0
Bacteria;Proteobacteria;Betaproteobacteria;Burkholderiales;Alcaligenaceae;Unclassified Alcaligenaceae	0	0.122549	0.17131
Bacteria;Proteobacteria;Betaproteobacteria;Burkholderiales;Burkholderiaceae;Burkholderia-Paraburkholderia;Burkholderia sp	0	0.00557041	0.00901632
Bacteria;Proteobacteria;Betaproteobacteria;Burkholderiales;Burkholderiaceae;Burkholderia-Paraburkholderia;Unclassified Burkholderia-Paraburkholderia	0.0131978	0.0779857	0.0180326
Bacteria;Proteobacteria;Betaproteobacteria;Burkholderiales;Burkholderiaceae;Burkholderia.Paraburkholderia;Burkholderia ubonensis	0	0	0.0180326
Bacteria;Proteobacteria;Betaproteobacteria;Burkholderiales;Burkholderiaceae;Cupriavidus;Unclassified Cupriavidus	0	0.0222816	0
Bacteria;Proteobacteria;Betaproteobacteria;Burkholderiales;Burkholderiaceae;Ralstonia;Unclassified Ralstonia	0	0.0111408	0.00901632
Bacteria;Proteobacteria;Betaproteobacteria;Burkholderiales;Burkholderiaceae;Unclassified Burkholderiaceae	0	0.00557041	0
Bacteria;Proteobacteria;Betaproteobacteria;Burkholderiales;Burkholderiales Incertae Sedis;Thiomonas;Thiomonas sp	0	0.00557041	0.0180326
Bacteria;Proteobacteria;Betaproteobacteria;Burkholderiales;Burkholderiales Incertae Sedis;Thiomonas;Unclassified Thiomonas	0.0131978	0.00557041	0
Bacteria;Proteobacteria;Betaproteobacteria;Burkholderiales;Comamonadaceae;Acidovorax;Unclassified Acidovorax	0	0	0.00901632
Bacteria;Proteobacteria;Betaproteobacteria;Burkholderiales;Comamonadaceae;Azohydromonas;Unclassified Azohydromonas	0	0.00557041	0
Bacteria;Proteobacteria;Betaproteobacteria;Burkholderiales;Comamonadaceae;Comamonas;Comamonas kerstersii	0	0	0.0180326
Bacteria;Proteobacteria;Betaproteobacteria;Burkholderiales;Comamonadaceae;Hydrogenophaga;Hydrogenophaga sp	0	0	0.00901632
Bacteria;Proteobacteria;Betaproteobacteria;Burkholderiales;Comamonadaceae;Hydrogenophaga;Unclassified Hydrogenophaga	0	0	0.0991795
Bacteria;Proteobacteria;Betaproteobacteria;Burkholderiales;Comamonadaceae;Ramlibacter;Unclassified Ramlibacter	0	0.027852	0
Bacteria;Proteobacteria;Betaproteobacteria;Burkholderiales;Comamonadaceae;Unclassified Comamonadaceae	0.0527913	0.211676	0.0991795
Bacteria;Proteobacteria;Betaproteobacteria;Burkholderiales;Oxalobacteraceae;Candidatus Zinderia;Candidatus Zinderia insecticola	0.0395935	0	0
Bacteria;Proteobacteria;Betaproteobacteria;Burkholderiales;Oxalobacteraceae;Massilia;Oxalobacteraceae bacterium	0	0.00557041	0
Bacteria;Proteobacteria;Betaproteobacteria;Burkholderiales;Oxalobacteraceae;Massilia;Unclassified Massilia	0	0.0167112	0.0180326
Bacteria;Proteobacteria;Betaproteobacteria;Burkholderiales;Oxalobacteraceae;Unclassified Oxalobacteraceae	0	0.0222816	0.0450816
Bacteria;Proteobacteria;Betaproteobacteria;Burkholderiales;Unclassified Burkholderiales	0.0131978	0.111408	0.0901632
Bacteria;Proteobacteria;Betaproteobacteria;Hydrogenophilales;Hydrogenophilaceae;Hydrogenophilus;Unclassified Hydrogenophilus	0.0131978	0.00557041	0
Bacteria;Proteobacteria;Betaproteobacteria;Hydrogenophilales;Hydrogenophilaceae;Tepidiphilus;Unclassified Tepidiphilus	0.554309	0	0
Bacteria;Proteobacteria;Betaproteobacteria;Hydrogenophilales;Hydrogenophilaceae;Unclassified Hydrogenophilaceae	0.18477	0	0
Bacteria;Proteobacteria;Betaproteobacteria;Methylophilales;Methylophilaceae;Methylophilus;Unclassified Methylophilus	0	0	0.00901632
Bacteria;Proteobacteria;Betaproteobacteria;Methylophilales;Methylophilaceae;Methylotenera;Unclassified Methylotenera	0	0	0.027049
Bacteria;Proteobacteria;Betaproteobacteria;Methylophilales;Methylophilaceae;PRDna1ana11B;Candidatus Methylopumilus turicensis	0	0.00557041	0
Bacteria;Proteobacteria;Betaproteobacteria;Methylophilales;Methylophilaceae;Unclassified Methylophilaceae	0.0131978	0.0167112	0.126228
Bacteria;Proteobacteria;Betaproteobacteria;Neisseriales;Neisseriaceae;Snodgrassella;Unclassified Snodgrassella	0	0	0.00901632
Bacteria;Proteobacteria;Betaproteobacteria;Neisseriales;Neisseriaceae;Unclassified Neisseriaceae	0.0263957	0	0.0180326
Bacteria;Proteobacteria;Betaproteobacteria;Nitrosomonadales;Gallionellaceae;Unclassified Gallionellaceae	0	0.00557041	0
Bacteria;Proteobacteria;Betaproteobacteria;Nitrosomonadales;Nitrosomonadaceae;Nitrosomonas;Unclassified Nitrosomonas	0	0.0111408	0
Bacteria;Proteobacteria;Betaproteobacteria;Nitrosomonadales;Nitrosomonadaceae;Nitrosospira;Unclassified Nitrosospira	0	0.0111408	0
Bacteria;Proteobacteria;Betaproteobacteria;Nitrosomonadales;Nitrosomonadaceae;Unclassified Nitrosomonadaceae	0	0.0111408	0
Bacteria;Proteobacteria;Betaproteobacteria;Nitrosomonadales;Unclassified Nitrosomonadales	0	0.0111408	0
Bacteria;Proteobacteria;Betaproteobacteria;Rhodocyclales;Rhodocyclaceae;12up;Unclassified 12up	0	0	0.00901632
Bacteria;Proteobacteria;Betaproteobacteria;Rhodocyclales;Rhodocyclaceae;Azoarcus;Rhodocyclaceae bacterium	0	0.00557041	0.00901632
Bacteria;Proteobacteria;Betaproteobacteria;Rhodocyclales;Rhodocyclaceae;Azoarcus;Unclassified Azoarcus	0	0.0612745	0.0360653
Bacteria;Proteobacteria;Betaproteobacteria;Rhodocyclales;Rhodocyclaceae;Azonexus;bacterium ROME315Asa	0	0	0.00901632
Bacteria;Proteobacteria;Betaproteobacteria;Rhodocyclales;Rhodocyclaceae;Azonexus;Unclassified Azonexus	0	0	0.027049
Bacteria;Proteobacteria;Betaproteobacteria;Rhodocyclales;Rhodocyclaceae;Dechloromonas;Unclassified Dechloromonas	0	0	0.00901632
Bacteria;Proteobacteria;Betaproteobacteria;Rhodocyclales;Rhodocyclaceae;Rhodocyclus;Rhodocyclus tenuis	0	0	0.00901632
Bacteria;Proteobacteria;Betaproteobacteria;Rhodocyclales;Rhodocyclaceae;Sulfurisoma;Sulfurisoma sediminicola	0	0.00557041	0
Bacteria;Proteobacteria;Betaproteobacteria;Rhodocyclales;Rhodocyclaceae;Thauera;Arachis ipaensis	0	0.0111408	0
Bacteria;Proteobacteria;Betaproteobacteria;Rhodocyclales;Rhodocyclaceae;Thauera;Thauera aminoaromatica	0	0	0.00901632
Bacteria;Proteobacteria;Betaproteobacteria;Rhodocyclales;Rhodocyclaceae;Thauera;Unclassified Thauera	0.0659892	0.0501337	0.0901632
Bacteria;Proteobacteria;Betaproteobacteria;Rhodocyclales;Rhodocyclaceae;Uliginosibacterium;Uliginosibacterium sp	0	0	0.0180326
Bacteria;Proteobacteria;Betaproteobacteria;Rhodocyclales;Rhodocyclaceae;Unclassified Rhodocyclaceae	0.0131978	0.094697	0.135245
Bacteria;Proteobacteria;Betaproteobacteria;Rhodocyclales;Rhodocyclaceae;Zoogloea;Unclassified Zoogloea	0.0131978	0.00557041	0
Bacteria;Proteobacteria;Betaproteobacteria;SC-I-84;Unclassified SC-I-84	0	0.0167112	0
Bacteria;Proteobacteria;Betaproteobacteria;Unclassified Betaproteobacteria	0.211165	0.362077	0.117212
Bacteria;Proteobacteria;Deltaproteobacteria;Bdellovibrionales;Bacteriovoracaceae;Halobacteriovorax;Bacteriovorax sp	0	0.0222816	0
Bacteria;Proteobacteria;Deltaproteobacteria;Bdellovibrionales;Bacteriovoracaceae;Halobacteriovorax;Unclassified Halobacteriovorax	0	0.0389929	0.0360653
Bacteria;Proteobacteria;Deltaproteobacteria;Bdellovibrionales;Bacteriovoracaceae;Peredibacter;Bacteriovorax sp	0.0131978	0.00557041	0
Bacteria;Proteobacteria;Deltaproteobacteria;Bdellovibrionales;Bacteriovoracaceae;Peredibacter;Unclassified Peredibacter	0	0.0111408	0.00901632
Bacteria;Proteobacteria;Deltaproteobacteria;Bdellovibrionales;Bacteriovoracaceae;Unclassified Bacteriovoracaceae	0	0.0557041	0
Bacteria;Proteobacteria;Deltaproteobacteria;Bdellovibrionales;Bdellovibrionaceae;Bdellovibrio;Bdellovibrionales bacterium	0	0.00557041	0
Bacteria;Proteobacteria;Deltaproteobacteria;Bdellovibrionales;Bdellovibrionaceae;Bdellovibrio;Unclassified Bdellovibrio	0	0.0222816	0
Bacteria;Proteobacteria;Deltaproteobacteria;Deltaproteobacteria Incertae Sedis;Syntrophorhabdaceae;Syntrophorhabdus;Syntrophorhabdus aromaticivorans	0.0131978	0	0
Bacteria;Proteobacteria;Deltaproteobacteria;Deltaproteobacteria Incertae Sedis;Syntrophorhabdaceae;Syntrophorhabdus;Syntrophorhabdus sp	0.0131978	0	0
Bacteria;Proteobacteria;Deltaproteobacteria;Deltaproteobacteria Incertae Sedis;Syntrophorhabdaceae;Syntrophorhabdus;Unclassified Syntrophorhabdus	0.0527913	0	0
Bacteria;Proteobacteria;Deltaproteobacteria;Desulfarculales;Desulfarculaceae;Desulfarculus;Unclassified Desulfarculus	0	0	0.00901632
Bacteria;Proteobacteria;Deltaproteobacteria;Desulfarculales;Desulfarculaceae;Desulfatiglans;Unclassified Desulfatiglans	0.118781	0	0
Bacteria;Proteobacteria;Deltaproteobacteria;Desulfarculales;Desulfarculaceae;Desulfocarbo;Desulfocarbo indianensis	0.0131978	0	0
Bacteria;Proteobacteria;Deltaproteobacteria;Desulfarculales;Desulfarculaceae;Unclassified Desulfarculaceae	0	0	0.00901632
Bacteria;Proteobacteria;Deltaproteobacteria;Desulfobacterales;Desulfobacteraceae;Desulfatibacillum;Desulfatibacillum alkenivorans	0.0131978	0	0
Bacteria;Proteobacteria;Deltaproteobacteria;Desulfobacterales;Desulfobacteraceae;Desulfatibacillum;Unclassified Desulfatibacillum	0	0.00557041	0
Bacteria;Proteobacteria;Deltaproteobacteria;Desulfobacterales;Desulfobacteraceae;Desulfobacter;Unclassified Desulfobacter	0.0131978	0	0
Bacteria;Proteobacteria;Deltaproteobacteria;Desulfobacterales;Desulfobacteraceae;Desulfobacterium;Desulfobacterium autotrophicum	0	0	0.027049
Bacteria;Proteobacteria;Deltaproteobacteria;Desulfobacterales;Desulfobacteraceae;Desulfobacterium;Desulfobacterium sp	0.0131978	0	0
Bacteria;Proteobacteria;Deltaproteobacteria;Desulfobacterales;Desulfobacteraceae;Desulfocella;Desulfocella sp	0.0131978	0	0
Bacteria;Proteobacteria;Deltaproteobacteria;Desulfobacterales;Desulfobacteraceae;Desulfosarcina;Desulfosarcina cetonica	0.0131978	0	0
Bacteria;Proteobacteria;Deltaproteobacteria;Desulfobacterales;Desulfobacteraceae;Desulfosarcina;Unclassified Desulfosarcina	0.0527913	0	0
Bacteria;Proteobacteria;Deltaproteobacteria;Desulfobacterales;Desulfobacteraceae;Desulfotignum;Unclassified Desulfotignum	0.0131978	0	0.0180326
Bacteria;Proteobacteria;Deltaproteobacteria;Desulfobacterales;Desulfobacteraceae;Sva0081 sediment group;delta proteobacterium PSCGC 5451	0.0131978	0	0
Bacteria;Proteobacteria;Deltaproteobacteria;Desulfobacterales;Desulfobacteraceae;Unclassified Desulfobacteraceae	0.343144	0.0167112	0.0180326
Bacteria;Proteobacteria;Deltaproteobacteria;Desulfobacterales;Desulfobulbaceae;Desulfobulbus;Desulfobulbus rhabdoformis	0.0131978	0	0
Bacteria;Proteobacteria;Deltaproteobacteria;Desulfobacterales;Desulfobulbaceae;Desulfobulbus;Unclassified Desulfobulbus	0.0527913	0	0.00901632
Bacteria;Proteobacteria;Deltaproteobacteria;Desulfobacterales;Desulfobulbaceae;Desulfopila;Eubostrichus topiarius	0.0131978	0	0
Bacteria;Proteobacteria;Deltaproteobacteria;Desulfobacterales;Desulfobulbaceae;Dissulfurirhabdus;Dissulfurirhabdus thermomarina	0	0	0.0180326
Bacteria;Proteobacteria;Deltaproteobacteria;Desulfobacterales;Desulfobulbaceae;Unclassified Desulfobulbaceae	0.0131978	0	0.0721306
Bacteria;Proteobacteria;Deltaproteobacteria;Desulfovibrionales;Desulfonatronaceae;Desulfonatronum;Unclassified Desulfonatronum	0	0.00557041	0.00901632
Bacteria;Proteobacteria;Deltaproteobacteria;Desulfovibrionales;Desulfohalobiaceae;Desulfonatronovibrio;Unclassified Desulfonatronovibrio	0.0131978	0	0
Bacteria;Proteobacteria;Deltaproteobacteria;Desulfovibrionales;Desulfohalobiaceae;Desulfovermiculus;Unclassified Desulfovermiculus	0	0	0.027049
Bacteria;Proteobacteria;Deltaproteobacteria;Desulfovibrionales;Desulfomicrobiaceae;Desulfomicrobium;Desulfocaldus sp	0.0131978	0	0
Bacteria;Proteobacteria;Deltaproteobacteria;Desulfovibrionales;Desulfomicrobiaceae;Desulfomicrobium;Unclassified Desulfomicrobium	0.079187	0	0.027049
Bacteria;Proteobacteria;Deltaproteobacteria;Desulfovibrionales;Desulfovibrionaceae;Desulfovibrio;Desulfovibrio litoralis	0.0263957	0	0
Bacteria;Proteobacteria;Deltaproteobacteria;Desulfovibrionales;Desulfovibrionaceae;Desulfovibrio;Desulfovibrio singaporenus	0.0131978	0	0
Bacteria;Proteobacteria;Deltaproteobacteria;Desulfovibrionales;Desulfovibrionaceae;Desulfovibrio;Unclassified Desulfovibrio	0.0659892	0.0389929	0.0901632
Bacteria;Proteobacteria;Deltaproteobacteria;Desulfovibrionales;Desulfovibrionaceae;Unclassified Desulfovibrionaceae	0	0.00557041	0.00901632
Bacteria;Proteobacteria;Deltaproteobacteria;Desulfovibrionales;Unclassified Desulfovibrionales	0.131978	0	0.0721306
Bacteria;Proteobacteria;Deltaproteobacteria;Desulfurellales;Desulfurellaceae;Desulfurella;Unclassified Desulfurella	0.0263957	0	0
Bacteria;Proteobacteria;Deltaproteobacteria;Desulfurellales;Desulfurellaceae;G55;Alteromonas sp	0	0.00557041	0
Bacteria;Proteobacteria;Deltaproteobacteria;Desulfurellales;Desulfurellaceae;G55;Unclassified G55	0	0	0.0180326
Bacteria;Proteobacteria;Deltaproteobacteria;Desulfurellales;Desulfurellaceae;H16;delta proteobacterium WX152	0	0.00557041	0
Bacteria;Proteobacteria;Deltaproteobacteria;Desulfurellales;Desulfurellaceae;Hippea;Hippea sp	0.0131978	0	0
Bacteria;Proteobacteria;Deltaproteobacteria;Desulfurellales;Desulfurellaceae;Hippea;Unclassified Hippea	0.0527913	0.00557041	0
Bacteria;Proteobacteria;Deltaproteobacteria;Desulfuromonadales;Desulfuromonadaceae;Desulfuromonas;Desulfuromonas acetexigens	0.0263957	0	0
Bacteria;Proteobacteria;Deltaproteobacteria;Desulfuromonadales;Desulfuromonadaceae;Desulfuromonas;Desulfuromonas acetoxidans	0.0395935	0	0
Bacteria;Proteobacteria;Deltaproteobacteria;Desulfuromonadales;Desulfuromonadaceae;Desulfuromonas;Desulfuromonas sp	0	0.0111408	0
Bacteria;Proteobacteria;Deltaproteobacteria;Desulfuromonadales;Desulfuromonadaceae;Desulfuromonas;Desulfuromonas svalbardensis	0.0263957	0	0
Bacteria;Proteobacteria;Deltaproteobacteria;Desulfuromonadales;Desulfuromonadaceae;Desulfuromonas;Desulfuromonas thiophila	0.0131978	0	0
Bacteria;Proteobacteria;Deltaproteobacteria;Desulfuromonadales;Desulfuromonadaceae;Desulfuromonas;Unclassified Desulfuromonas	0.277155	0	0.027049
Bacteria;Proteobacteria;Deltaproteobacteria;Desulfuromonadales;Desulfuromonadaceae;Desulfuromusa;Unclassified Desulfuromusa	0.0131978	0	0
Bacteria;Proteobacteria;Deltaproteobacteria;Desulfuromonadales;Desulfuromonadaceae;Malonomonas;Malonomonas rubra	0	0	0.00901632
Bacteria;Proteobacteria;Deltaproteobacteria;Desulfuromonadales;Desulfuromonadaceae;Pelobacter;Unclassified Pelobacter	0.0527913	0.00557041	0.00901632
Bacteria;Proteobacteria;Deltaproteobacteria;Desulfuromonadales;Desulfuromonadaceae;Unclassified Desulfuromonadaceae	0.18477	0	0.00901632
Bacteria;Proteobacteria;Deltaproteobacteria;Desulfuromonadales;Geobacteraceae;Geoalkalibacter;Geoalkalibacter ferrihydriticus	0	0	0.00901632
Bacteria;Proteobacteria;Deltaproteobacteria;Desulfuromonadales;Geobacteraceae;Geoalkalibacter;Geoalkalibacter subterraneus	0.0395935	0	0
Bacteria;Proteobacteria;Deltaproteobacteria;Desulfuromonadales;Geobacteraceae;Geoalkalibacter;Unclassified Geoalkalibacter	0.0131978	0	0
Bacteria;Proteobacteria;Deltaproteobacteria;Desulfuromonadales;Geobacteraceae;Geobacter;Unclassified Geobacter	0.250759	0.0222816	0.0631142
Bacteria;Proteobacteria;Deltaproteobacteria;Desulfuromonadales;Geobacteraceae;Geothermobacter;bacterium YC-ZSS-LKJ101	0	0	0.00901632
Bacteria;Proteobacteria;Deltaproteobacteria;Desulfuromonadales;Geobacteraceae;Geothermobacter;Unclassified Geothermobacter	0	0	0.0180326
Bacteria;Proteobacteria;Deltaproteobacteria;Desulfuromonadales;Geobacteraceae;Unclassified Geobacteraceae	0	0	0.00901632
Bacteria;Proteobacteria;Deltaproteobacteria;Desulfuromonadales;Sva1033;bacterium YC-ZSS-LKJ193;bacterium YC-ZSS-LKJ193	0	0	0.00901632
Bacteria;Proteobacteria;Deltaproteobacteria;Desulfuromonadales;Sva1na33;Pelobacter sp;Pelobacter sp	0	0	0.00901632
Bacteria;Proteobacteria;Deltaproteobacteria;Desulfuromonadales;Unclassified Desulfuromonadales	0.554309	0.0111408	0.162294
Bacteria;Proteobacteria;Deltaproteobacteria;Myxococcales;nannocystaceae;nannocystis;Unclassified nannocystis	0	0.00557041	0.00901632
Bacteria;Proteobacteria;Deltaproteobacteria;Myxococcales;nannocystaceae;Unclassified nannocystaceae	0	0.00557041	0
Bacteria;Proteobacteria;Deltaproteobacteria;Myxococcales;Archangiaceae;Anaeromyxobacter;Unclassified Anaeromyxobacter	0.0131978	0.0167112	0.00901632
Bacteria;Proteobacteria;Deltaproteobacteria;Myxococcales;Archangiaceae;Cystobacter;Cystobacter armeniaca	0	0.00557041	0.00901632
Bacteria;Proteobacteria;Deltaproteobacteria;Myxococcales;Archangiaceae;Unclassified Archangiaceae	0.0131978	0.00557041	0
Bacteria;Proteobacteria;Deltaproteobacteria;Myxococcales;Blfdi19;Anaeromyxobacter;dehalogenans;Anaeromyxobacter dehalogenans	0	0.00557041	0
Bacteria;Proteobacteria;Deltaproteobacteria;Myxococcales;Haliangiaceae;Haliangium;delta proteobacterium LWH25	0	0.00557041	0
Bacteria;Proteobacteria;Deltaproteobacteria;Myxococcales;Haliangiaceae;Haliangium;myxobacterium AT3-03	0	0.00557041	0.00901632
Bacteria;Proteobacteria;Deltaproteobacteria;Myxococcales;Haliangiaceae;Haliangium;Unclassified Haliangium	0	0.0222816	0.027049
Bacteria;Proteobacteria;Deltaproteobacteria;Myxococcales;mle1-27;Myxococcales bacterium;Myxococcales bacterium	0	0.00557041	0
Bacteria;Proteobacteria;Deltaproteobacteria;Myxococcales;Myxococcaceae;Corallococcus;Unclassified Corallococcus	0.0131978	0	0
Bacteria;Proteobacteria;Deltaproteobacteria;Myxococcales;Myxococcaceae;Unclassified Myxococcaceae	0	0.00557041	0
Bacteria;Proteobacteria;Deltaproteobacteria;Myxococcales;Polyangiaceae;Polyangium;Polyangium sp	0	0.00557041	0
Bacteria;Proteobacteria;Deltaproteobacteria;Myxococcales;Polyangiaceae;Sorangium;Sorangiineae bacterium	0	0.00557041	0
Bacteria;Proteobacteria;Deltaproteobacteria;Myxococcales;Polyangiaceae;Sorangium;Unclassified Sorangium	0	0	0.00901632
Bacteria;Proteobacteria;Deltaproteobacteria;Myxococcales;Polyangiaceae;Unclassified Polyangiaceae	0	0.0167112	0.00901632
Bacteria;Proteobacteria;Deltaproteobacteria;Myxococcales;Sandaracinaceae;Sandaracinus;Sorangiineae bacterium	0	0.00557041	0
Bacteria;Proteobacteria;Deltaproteobacteria;Myxococcales;Sandaracinaceae;Sandaracinus;Unclassified Sandaracinus	0.0527913	0.0222816	0
Bacteria;Proteobacteria;Deltaproteobacteria;Myxococcales;Unclassified Myxococcales	0.0263957	0.0612745	0
Bacteria;Proteobacteria;Deltaproteobacteria;Myxococcales;Vulgatibacteraceae;Vulgatibacter;Vulgatibacter incomptus	0	0.00557041	0
Bacteria;Proteobacteria;Deltaproteobacteria;Syntrophobacterales;Syntrophaceae;Smithella;Smithella sp	0.145176	0	0
Bacteria;Proteobacteria;Deltaproteobacteria;Syntrophobacterales;Syntrophaceae;Smithella;Syntrophus sp	0.118781	0	0
Bacteria;Proteobacteria;Deltaproteobacteria;Syntrophobacterales;Syntrophaceae;Smithella;Unclassified Smithella	2.11165	0	0
Bacteria;Proteobacteria;Deltaproteobacteria;Syntrophobacterales;Syntrophaceae;Syntrophus;Syntrophus gentianae	0.0263957	0	0
Bacteria;Proteobacteria;Deltaproteobacteria;Syntrophobacterales;Syntrophaceae;Syntrophus;Unclassified Syntrophus	0.118781	0	0
Bacteria;Proteobacteria;Deltaproteobacteria;Syntrophobacterales;Syntrophaceae;Unclassified Syntrophaceae	4.13092	0.00557041	0
Bacteria;Proteobacteria;Deltaproteobacteria;Syntrophobacterales;Syntrophobacteraceae;Desulfoglaeba;Desulfoglaeba alkanexedens	0.224363	0	0
Bacteria;Proteobacteria;Deltaproteobacteria;Syntrophobacterales;Syntrophobacteraceae;Desulforhabdus;Syntrophobacteraceae bacterium	0.0263957	0	0
Bacteria;Proteobacteria;Deltaproteobacteria;Syntrophobacterales;Syntrophobacteraceae;Desulfovirga;Syntrophobacter sp	0.0131978	0	0
Bacteria;Proteobacteria;Deltaproteobacteria;Syntrophobacterales;Syntrophobacteraceae;Syntrophobacter;Syntrophobacter fumaroxidans	0.0131978	0	0
Bacteria;Proteobacteria;Deltaproteobacteria;Syntrophobacterales;Syntrophobacteraceae;Syntrophobacter;Syntrophobacter sulfatireducens	0.0131978	0	0
Bacteria;Proteobacteria;Deltaproteobacteria;Syntrophobacterales;Syntrophobacteraceae;Syntrophobacter;Syntrophobacter wolinii	0.0131978	0.00557041	0
Bacteria;Proteobacteria;Deltaproteobacteria;Syntrophobacterales;Syntrophobacteraceae;Syntrophobacter;Unclassified Syntrophobacter	0.0659892	0	0
Bacteria;Proteobacteria;Deltaproteobacteria;Syntrophobacterales;Syntrophobacteraceae;Unclassified Syntrophobacteraceae	0.620298	0	0
Bacteria;Proteobacteria;Deltaproteobacteria;Syntrophobacterales;Unclassified Syntrophobacterales	0.0263957	0	0
Bacteria;Proteobacteria;Deltaproteobacteria;Unclassified Deltaproteobacteria	1.74211	0.13926	0.261473
Bacteria;Proteobacteria;Epsilonproteobacteria;Campylobacterales;Campylobacteraceae;Arcobacter;Arcobacter butzleri	0.0131978	0	0
Bacteria;Proteobacteria;Epsilonproteobacteria;Campylobacterales;Campylobacteraceae;Arcobacter;Arcobacter cibarius	0.0131978	0	0
Bacteria;Proteobacteria;Epsilonproteobacteria;Campylobacterales;Campylobacteraceae;Arcobacter;Candidatus Arcobacter sulfidicus	0.0131978	0	0
Bacteria;Proteobacteria;Epsilonproteobacteria;Campylobacterales;Campylobacteraceae;Arcobacter;oilfield bacterium 'FWKO B'	0.0131978	0	0.00901632
Bacteria;Proteobacteria;Epsilonproteobacteria;Campylobacterales;Campylobacteraceae;Arcobacter;Unclassified Arcobacter	0.290352	0	0.00901632
Bacteria;Proteobacteria;Epsilonproteobacteria;Campylobacterales;Campylobacteraceae;Campylobacter;Unclassified Campylobacter	0.0131978	0.00557041	0
Bacteria;Proteobacteria;Epsilonproteobacteria;Campylobacterales;Campylobacteraceae;Sulfurospirillum;Unclassified Sulfurospirillum	0	0	0.00901632
Bacteria;Proteobacteria;Epsilonproteobacteria;Campylobacterales;Campylobacteraceae;Unclassified Campylobacteraceae	0	0.00557041	0
Bacteria;Proteobacteria;Epsilonproteobacteria;Campylobacterales;Helicobacteraceae;Helicobacter;Helicobacter sp	0.0131978	0	0
Bacteria;Proteobacteria;Epsilonproteobacteria;Campylobacterales;Helicobacteraceae;Helicobacter;Unclassified Helicobacter	0.0131978	0	0
Bacteria;Proteobacteria;Epsilonproteobacteria;Campylobacterales;Helicobacteraceae;Sulfurimonas; bacterium ML2-86	0.0131978	0	0
Bacteria;Proteobacteria;Epsilonproteobacteria;Campylobacterales;Helicobacteraceae;Sulfurimonas;Unclassified Sulfurimonas	0.0131978	0	0
Bacteria;Proteobacteria;Epsilonproteobacteria;Campylobacterales;Unclassified Campylobacterales	0.0395935	0	0.00901632
Bacteria;Proteobacteria;Epsilonproteobacteria;Unclassified Epsilonproteobacteria	0.0263957	0	0
Bacteria;Proteobacteria;Gammaproteobacteria;34P16;Escherichia coli;Escherichia coli	0	0	0.0721306
Bacteria;Proteobacteria;Gammaproteobacteria;Acidiferrobacterales;Acidiferrobacteraceae;Acidiferrobacter;Acidiferrobacter thiooxydans	0	0	0.00901632
Bacteria;Proteobacteria;Gammaproteobacteria;Acidiferrobacterales;Acidiferrobacteraceae;Acidiferrobacter;Unclassified Acidiferrobacter	0	0.00557041	0
Bacteria;Proteobacteria;Gammaproteobacteria;Acidithiobacillales;Acidithiobacillaceae;Acidithiobacillus;Unclassified Acidithiobacillus	0.0131978	0.0222816	0.0721306
Bacteria;Proteobacteria;Gammaproteobacteria;Acidithiobacillales;Thermithiobacillaceae;Thermithiobacillus;Unclassified Thermithiobacillus	0.0263957	0	0
Bacteria;Proteobacteria;Gammaproteobacteria;Acidithiobacillales;Unclassified Acidithiobacillales	0	0.00557041	0
Bacteria;Proteobacteria;Gammaproteobacteria;Aeromonadales;Aeromonadaceae;Aeromonas;Unclassified Aeromonas	0.0131978	0.0222816	0.0360653
Bacteria;Proteobacteria;Gammaproteobacteria;Aeromonadales;Aeromonadaceae;Unclassified Aeromonadaceae	0	0.150401	0.00901632
Bacteria;Proteobacteria;Gammaproteobacteria;Aeromonadales;Aeromonadaceae;Zobellella;Unclassified Zobellella	0	0.172683	0
Bacteria;Proteobacteria;Gammaproteobacteria;Aeromonadales;Succinivibrionaceae;Succinivibrio;Succinivibrio dextrinosolvens	0	0	0.00901632
Bacteria;Proteobacteria;Gammaproteobacteria;Alteromonadales;Alteromonadaceae;Aestuariibacter;Aliiglaciecola sp	0	0.00557041	0
Bacteria;Proteobacteria;Gammaproteobacteria;Alteromonadales;Alteromonadaceae;Aestuariibacter; bacterium YC-ZSS-LKJ144	0	0.00557041	0
Bacteria;Proteobacteria;Gammaproteobacteria;Alteromonadales;Alteromonadaceae;Agaribacter;Alteromonas sp	0	0.0111408	0
Bacteria;Proteobacteria;Gammaproteobacteria;Alteromonadales;Alteromonadaceae;Agarivorans;Unclassified Agarivorans	0	0.00557041	0
Bacteria;Proteobacteria;Gammaproteobacteria;Alteromonadales;Alteromonadaceae;Alteromonas;Alteromonas sp	0	0.0389929	0
Bacteria;Proteobacteria;Gammaproteobacteria;Alteromonadales;Alteromonadaceae;Alteromonas;Unclassified Alteromonas	0	0.155971	0.0180326
Bacteria;Proteobacteria;Gammaproteobacteria;Alteromonadales;Alteromonadaceae;Bowmanella;Unclassified Bowmanella	0	0.00557041	0
Bacteria;Proteobacteria;Gammaproteobacteria;Alteromonadales;Alteromonadaceae;Glaciecola;Unclassified Glaciecola	0	0.00557041	0
Bacteria;Proteobacteria;Gammaproteobacteria;Alteromonadales;Alteromonadaceae;Lacimicrobium;Lacimicrobium alkaliphilum	0	0.00557041	0.00901632
Bacteria;Proteobacteria;Gammaproteobacteria;Alteromonadales;Alteromonadaceae;Marinobacter;Marinobacter hydrocarbonoclasticus	0	0.00557041	0
Bacteria;Proteobacteria;Gammaproteobacteria;Alteromonadales;Alteromonadaceae;Marinobacter;Marinobacter sp	0	0.206105	0.0180326
Bacteria;Proteobacteria;Gammaproteobacteria;Alteromonadales;Alteromonadaceae;Marinobacter;Unclassified Marinobacter	0	0.81328	0.369669
Bacteria;Proteobacteria;Gammaproteobacteria;Alteromonadales;Alteromonadaceae;Unclassified Alteromonadaceae	0	0.311943	0.0721306
Bacteria;Proteobacteria;Gammaproteobacteria;Alteromonadales;Colwelliaceae;Colwellia;Unclassified Colwellia	0	0.00557041	0
Bacteria;Proteobacteria;Gammaproteobacteria;Alteromonadales;Colwelliaceae;Thalassotalea;Unclassified Thalassotalea	0	0.0167112	0
Bacteria;Proteobacteria;Gammaproteobacteria;Alteromonadales;Colwelliaceae;Unclassified Colwelliaceae	0	0.0111408	0
Bacteria;Proteobacteria;Gammaproteobacteria;Alteromonadales;Idiomarinaceae;Aliidiomarina;Unclassified Aliidiomarina	0	0	0.00901632
Bacteria;Proteobacteria;Gammaproteobacteria;Alteromonadales;Idiomarinaceae;Idiomarina;Idiomarina sp	0	0	0.0721306
Bacteria;Proteobacteria;Gammaproteobacteria;Alteromonadales;Idiomarinaceae;Idiomarina;Unclassified Idiomarina	0	0.27852	0.189343
Bacteria;Proteobacteria;Gammaproteobacteria;Alteromonadales;Idiomarinaceae;Unclassified Idiomarinaceae	0	0.0222816	0.0180326
Bacteria;Proteobacteria;Gammaproteobacteria;Alteromonadales;Pseudoalteromonadaceae;Pseudoalteromonas;Unclassified Pseudoalteromonas	0	0.26738	0.0901632
Bacteria;Proteobacteria;Gammaproteobacteria;Alteromonadales;Pseudoalteromonadaceae;Unclassified Pseudoalteromonadaceae	0	0.0111408	0
Bacteria;Proteobacteria;Gammaproteobacteria;Alteromonadales;Psychromonadaceae;Psychromonas;Psychromonas hadalis	0	0	0.00901632
Bacteria;Proteobacteria;Gammaproteobacteria;Alteromonadales;Psychromonadaceae;Psychromonas;Unclassified Psychromonas	0	0.00557041	0
Bacteria;Proteobacteria;Gammaproteobacteria;Alteromonadales;Shewanellaceae;Shewanella;Shewanella algae	0	0.00557041	0
Bacteria;Proteobacteria;Gammaproteobacteria;Alteromonadales;Shewanellaceae;Shewanella;Unclassified Shewanella	0	0.0222816	0
Bacteria;Proteobacteria;Gammaproteobacteria;Alteromonadales;Unclassified Alteromonadales	0	0.105838	0.027049
Bacteria;Proteobacteria;Gammaproteobacteria;Arenicellales;Arenicellaceae;Perspicuibacter;Perspicuibacter marinus	0	0	0.00901632
Bacteria;Proteobacteria;Gammaproteobacteria;Cellvibrionales;Cellvibrionaceae;Cellvibrio;Unclassified Cellvibrio	0	0.0222816	0.00901632
Bacteria;Proteobacteria;Gammaproteobacteria;Cellvibrionales;Cellvibrionaceae;gamma proteobacterium NB0077;gamma proteobacterium NB0077	0	0.00557041	0
Bacteria;Proteobacteria;Gammaproteobacteria;Cellvibrionales;Cellvibrionaceae;Gilvimarinus;Unclassified Gilvimarinus	0	0	0.0721306
Bacteria;Proteobacteria;Gammaproteobacteria;Cellvibrionales;Cellvibrionaceae;Marinimicrobium;Unclassified Marinimicrobium	0	0	0.0991795
Bacteria;Proteobacteria;Gammaproteobacteria;Cellvibrionales;Cellvibrionaceae;Simiduia;gamma;proteobacterium;GEna9	0	0	0.0180326
Bacteria;Proteobacteria;Gammaproteobacteria;Cellvibrionales;Cellvibrionaceae;Simiduia;Simiduia agarivorans	0	0.334225	0
Bacteria;Proteobacteria;Gammaproteobacteria;Cellvibrionales;Cellvibrionaceae;Simiduia;Unclassified Simiduia	0	0.100267	0.027049
Bacteria;Proteobacteria;Gammaproteobacteria;Cellvibrionales;Cellvibrionaceae;Unclassified Cellvibrionaceae	0.0131978	0.0222816	0.117212
Bacteria;Proteobacteria;Gammaproteobacteria;Cellvibrionales;Halieaceae;Chromatocurvus;Chromatocurvus halotolerans	0	0.00557041	0
Bacteria;Proteobacteria;Gammaproteobacteria;Cellvibrionales;Halieaceae;Haliea;Arctic sea	0	0.00557041	0
Bacteria;Proteobacteria;Gammaproteobacteria;Cellvibrionales;Halieaceae;Haliea;Unclassified Haliea	0	0.0668449	0
Bacteria;Proteobacteria;Gammaproteobacteria;Cellvibrionales;Halieaceae;Halioglobus;Saccharina japonica	0	0.00557041	0
Bacteria;Proteobacteria;Gammaproteobacteria;Cellvibrionales;Halieaceae;Pseudohaliea;Haliea sp	0	0.00557041	0
Bacteria;Proteobacteria;Gammaproteobacteria;Cellvibrionales;Halieaceae;Unclassified Halieaceae	0	0.239528	0.0540979
Bacteria;Proteobacteria;Gammaproteobacteria;Cellvibrionales;Microbulbiferaceae;Microbulbifer;Microbulbifer sp	0	0	0.00901632
Bacteria;Proteobacteria;Gammaproteobacteria;Cellvibrionales;Microbulbiferaceae;Microbulbifer;Unclassified Microbulbifer	0	0.0501337	0.0450816
Bacteria;Proteobacteria;Gammaproteobacteria;Cellvibrionales;Porticoccaceae;Porticoccus;Porticoccus hydrocarbonoclasticus	0	0.00557041	0
Bacteria;Proteobacteria;Gammaproteobacteria;Cellvibrionales;Porticoccaceae;Porticoccus;Porticoccus litoralis	0	0.0334225	0.00901632
Bacteria;Proteobacteria;Gammaproteobacteria;Cellvibrionales;Porticoccaceae;Porticoccus;Unclassified Porticoccus	0	0.0445633	0
Bacteria;Proteobacteria;Gammaproteobacteria;Cellvibrionales;Porticoccaceae;Unclassified Porticoccaceae	0	0.00557041	0.00901632
Bacteria;Proteobacteria;Gammaproteobacteria;Cellvibrionales spongiibacteraceae;Litorivivens;Litorivivens lipolytica	0	0	0.027049
Bacteria;Proteobacteria;Gammaproteobacteria;Cellvibrionales;Spongiibacteraceae;Spongiibacter;Spongiibacter sp	0	0	0.00901632
Bacteria;Proteobacteria;Gammaproteobacteria;Cellvibrionales;Spongiibacteraceae;Spongiibacter;Spongiibacter tropicus	0	0	0.027049
Bacteria;Proteobacteria;Gammaproteobacteria;Cellvibrionales;Spongiibacteraceae;Spongiibacter;Unclassified Spongiibacter	0	0.00557041	0.027049
Bacteria;Proteobacteria;Gammaproteobacteria;Cellvibrionales;Unclassified Spongiibacteraceae	0	0.027852	0.00901632
Bacteria;Proteobacteria;Gammaproteobacteria;Cellvibrionales;Spongiibacteraceae;Zhongshania;gamma proteobacterium HJ11	0	0	0.027049
Bacteria;Proteobacteria;Gammaproteobacteria;Cellvibrionales;Spongiibacteraceae;Zhongshania;Unclassified Zhongshania	0	0.00557041	0
Bacteria;Proteobacteria;Gammaproteobacteria;Cellvibrionales;Unclassified Cellvibrionales	0	0.155971	0.0991795
Bacteria;Proteobacteria;Gammaproteobacteria;Chromatiales;Chromatiaceae;Allochromatium;Allochromatium vinosum	0	0	0.00901632
Bacteria;Proteobacteria;Gammaproteobacteria;Chromatiales;Chromatiaceae;Allochromatium;Unclassified Allochromatium	0	0	0.0721306
Bacteria;Proteobacteria;Gammaproteobacteria;Chromatiales;Chromatiaceae;Chromatium;Chromatium weissei	0	0	0.00901632
Bacteria;Proteobacteria;Gammaproteobacteria;Chromatiales;Chromatiaceae;Halochromatium;Halochromatium salexigens	0	0.00557041	0.00901632
Bacteria;Proteobacteria;Gammaproteobacteria;Chromatiales;Chromatiaceae;Halochromatium;Lamprobacter modestohalophilus	0	0.00557041	0.00901632
Bacteria;Proteobacteria;Gammaproteobacteria;Chromatiales;Chromatiaceae;Halochromatium;Unclassified Halochromatium	0	0.0111408	0.198359
Bacteria;Proteobacteria;Gammaproteobacteria;Chromatiales;Chromatiaceae;Lamprocystis;Lamprocystis purpurea	0.0131978	0	0
Bacteria;Proteobacteria;Gammaproteobacteria;Chromatiales;Chromatiaceae;Lamprocystis;Unclassified Lamprocystis	0.0263957	0	0
Bacteria;Proteobacteria;Gammaproteobacteria;Chromatiales;Chromatiaceae;Nitrosococcus;Unclassified Nitrosococcus	0.0131978	0	0.0450816
Bacteria;Proteobacteria;Gammaproteobacteria;Chromatiales;Chromatiaceae;Rheinheimera;Rheinheimera sp	0	0.00557041	0
Bacteria;Proteobacteria;Gammaproteobacteria;Chromatiales;Chromatiaceae;Rheinheimera;Unclassified Rheinheimera	0	0.969251	0.0180326
Bacteria;Proteobacteria;Gammaproteobacteria;Chromatiales;Chromatiaceae;Rheinheimera;Vibrio sp	0	0.0111408	0
Bacteria;Proteobacteria;Gammaproteobacteria;Chromatiales;Chromatiaceae;Thiocapsa;Unclassified Thiocapsa	0	0	0.00901632
Bacteria;Proteobacteria;Gammaproteobacteria;Chromatiales;Chromatiaceae;Thiocystis;Thiocystis gelatinosa	0	0	0.00901632
Bacteria;Proteobacteria;Gammaproteobacteria;Chromatiales;Chromatiaceae;Thiocystis;Thiocystis violascens	0	0	0.00901632
Bacteria;Proteobacteria;Gammaproteobacteria;Chromatiales;Chromatiaceae;Thiocystis;Unclassified Thiocystis	0	0	0.00901632
Bacteria;Proteobacteria;Gammaproteobacteria;Chromatiales;Chromatiaceae;Thiohalobacter;Thiohalobacter thiocyanaticus	0	0.00557041	0.0721306
Bacteria;Proteobacteria;Gammaproteobacteria;Chromatiales;Chromatiaceae;Thiohalocapsa;Thiohalocapsa halophila	0	0.00557041	0
Bacteria;Proteobacteria;Gammaproteobacteria;Chromatiales;Chromatiaceae;Thiorhodovibrio;Thiorhodovibrio winogradskyi	0	0	0.00901632
Bacteria;Proteobacteria;Gammaproteobacteria;Chromatiales;Chromatiaceae;Thiorhodovibrio;Unclassified Thiorhodovibrio	0	0	0.00901632
Bacteria;Proteobacteria;Gammaproteobacteria;Chromatiales;Chromatiaceae;Unclassified Chromatiaceae	0.0263957	0.0835561	1.00081
Bacteria;Proteobacteria;Gammaproteobacteria;Chromatiales;Ectothiorhodospiraceae;Natronocella;Natronocella acetinitrilica	0	0.00557041	0
Bacteria;Proteobacteria;Gammaproteobacteria;Chromatiales;Ectothiorhodospiraceae;Acidihalobacter;Acidihalobacter ferrooxidans	0	0.00557041	0
Bacteria;Proteobacteria;Gammaproteobacteria;Chromatiales;Ectothiorhodospiraceae;Acidihalobacter;Acidihalobacter prosperus	0	0.0111408	0.00901632
Bacteria;Proteobacteria;Gammaproteobacteria;Chromatiales;Ectothiorhodospiraceae;Ectothiorhodospira;Ectothiorhodospira magna	0	0	0.00901632
Bacteria;Proteobacteria;Gammaproteobacteria;Chromatiales;Ectothiorhodospiraceae;Ectothiorhodospira;phototrophic bacterium	0	0	0.00901632
Bacteria;Proteobacteria;Gammaproteobacteria;Chromatiales;Ectothiorhodospiraceae;Ectothiorhodospira;Unclassified Ectothiorhodospira	0	0	0.0360653
Bacteria;Proteobacteria;Gammaproteobacteria;Chromatiales;Ectothiorhodospiraceae;Inmirania;Inmirania thermothiophila	0	0	0.00901632
Bacteria;Proteobacteria;Gammaproteobacteria;Chromatiales;Ectothiorhodospiraceae;Nitrococcus;Nitrococcus mobilis	0.0131978	0	0
Bacteria;Proteobacteria;Gammaproteobacteria;Chromatiales;Ectothiorhodospiraceae spiribacter;Ectothiorhodospiraceae bacterium	0.0131978	0	0
Bacteria;Proteobacteria;Gammaproteobacteria;Chromatiales;Ectothiorhodospiraceae spiribacter;Unclassified Spiribacter	0	0	0.027049
Bacteria;Proteobacteria;Gammaproteobacteria;Chromatiales;Ectothiorhodospiraceae;Thioalkalispira;gamma proteobacterium BW-2	0	0.00557041	0.00901632
Bacteria;Proteobacteria;Gammaproteobacteria;Chromatiales;Ectothiorhodospiraceae;Thioalkalispira;Thioalkalispira sp	0	0	0.027049
Bacteria;Proteobacteria;Gammaproteobacteria;Chromatiales;Ectothiorhodospiraceae;Thioalkalivibrio;Thioalkalivibrio paradoxus	0	0	0.00901632
Bacteria;Proteobacteria;Gammaproteobacteria;Chromatiales;Ectothiorhodospiraceae;Thioalkalivibrio;Thioalkalivibrio sp	0	0.00557041	0.0180326
Bacteria;Proteobacteria;Gammaproteobacteria;Chromatiales;Ectothiorhodospiraceae;Thioalkalivibrio;Unclassified Thioalkalivibrio	0	0	0.0811469
Bacteria;Proteobacteria;Gammaproteobacteria;Chromatiales;Ectothiorhodospiraceae;Thiohalospira;Thiohalospira alkaliphila	0	0.00557041	0.0631142
Bacteria;Proteobacteria;Gammaproteobacteria;Chromatiales;Ectothiorhodospiraceae;Thiohalospira;Thiohalospira halophila	0	0.0111408	0.00901632
Bacteria;Proteobacteria;Gammaproteobacteria;Chromatiales;Ectothiorhodospiraceae;Thiohalospira;Unclassified Thiohalospira	0	0.0222816	0.315571
Bacteria;Proteobacteria;Gammaproteobacteria;Chromatiales;Ectothiorhodospiraceae;Unclassified Ectothiorhodospiraceae	0.0131978	0.100267	0.730322
Bacteria;Proteobacteria;Gammaproteobacteria;Chromatiales;Halothiobacillaceae;Halothiobacillus;Halothiobacillus kellyi	0	0.00557041	0
Bacteria;Proteobacteria;Gammaproteobacteria;Chromatiales;Halothiobacillaceae;Halothiobacillus;Halothiobacillus neapolitanus	0	0	0.0360653
Bacteria;Proteobacteria;Gammaproteobacteria;Chromatiales;Halothiobacillaceae;Halothiobacillus;Halothiobacillus sp	0	0.00557041	0
Bacteria;Proteobacteria;Gammaproteobacteria;Chromatiales;Halothiobacillaceae;Halothiobacillus;Unclassified Halothiobacillus	0	0.0557041	0.216392
Bacteria;Proteobacteria;Gammaproteobacteria;Chromatiales;Halothiobacillaceae;Thiofaba;Thiofaba tepidiphila	0.0923848	0	0
Bacteria;Proteobacteria;Gammaproteobacteria;Chromatiales;Halothiobacillaceae;Unclassified Halothiobacillaceae	0	0.00557041	0.00901632
Bacteria;Proteobacteria;Gammaproteobacteria;Chromatiales;Unclassified Chromatiales	0.0263957	0.0557041	0.559012
Bacteria;Proteobacteria;Gammaproteobacteria;CK-1C4-49;gamma proteobacterium SS-5;gamma proteobacterium SS-5	0	0	0.00901632
Bacteria;Proteobacteria;Gammaproteobacteria;Enterobacteriales;Enterobacteriaceae;Buchnera;Buchnera aphidicola	0	0	0.00901632
Bacteria;Proteobacteria;Gammaproteobacteria;Enterobacteriales;Enterobacteriaceae;Buchnera;Unclassified Buchnera	0.0923848	0	0
Bacteria;Proteobacteria;Gammaproteobacteria;Enterobacteriales;Enterobacteriaceae;Candidatus Baumannia;Candidatus Baumannia cicadellinicola	0	0.00557041	0
Bacteria;Proteobacteria;Gammaproteobacteria;Enterobacteriales;Enterobacteriaceae;Erwinia;Unclassified Erwinia	0	0.0334225	0.0180326
Bacteria;Proteobacteria;Gammaproteobacteria;Enterobacteriales;Enterobacteriaceae;Rahnella;Unclassified Rahnella	0	0	0.00901632
Bacteria;Proteobacteria;Gammaproteobacteria;Enterobacteriales;Enterobacteriaceae;Serratia;Serratia symbiotica	0	0	0.00901632
Bacteria;Proteobacteria;Gammaproteobacteria;Enterobacteriales;Enterobacteriaceae;Unclassified Enterobacteriaceae	0.0395935	0.167112	0.0811469
Bacteria;Proteobacteria;Gammaproteobacteria;Gammaproteobacteria bacterium LSN-49;Gammaproteobacteria bacterium LSN-49	0	0	0.0180326
Bacteria;Proteobacteria;Gammaproteobacteria;HOC36;Ectothiorhodospiraceae bacterium BSker1;Ectothiorhodospiraceae bacterium BSker1	0	0.0111408	0.0811469
Bacteria;Proteobacteria;Gammaproteobacteria;HTA4;Coxiellaceae bacterium CC99;;Coxiellaceae bacterium CC99	0	0	0.00901632
Bacteria;Proteobacteria;Gammaproteobacteria;HTA4;Coxiellaceae bacterium HT99;;Coxiellaceae bacterium HT99	0	0	0.0360653
Bacteria;Proteobacteria;Gammaproteobacteria;HTA4;Trachelomonas scabra;Trachelomonas scabra	0	0.0111408	0.00901632
Bacteria;Proteobacteria;Gammaproteobacteria;KI89A clade;Acinetobacter; Acinetobacter radioresistens	0	0.0167112	0
Bacteria;Proteobacteria;Gammaproteobacteria;Legionellales;Coxiellaceae;Coxiella;Legionella sp	0	0	0.0180326
Bacteria;Proteobacteria;Gammaproteobacteria;Legionellales;Coxiellaceae;Coxiella;Unclassified Coxiella	0	0.0557041	0.00901632
Bacteria;Proteobacteria;Gammaproteobacteria;Legionellales;Legionellaceae;Legionella;Legionella adelaidensis	0	0.00557041	0
Bacteria;Proteobacteria;Gammaproteobacteria;Legionellales;Legionellaceae;Legionella;Legionella sp	0	0.027852	0.162294
Bacteria;Proteobacteria;Gammaproteobacteria;Legionellales;Legionellaceae;Legionella;Unclassified Legionella	0.079187	0.317513	0.360653
Bacteria;Proteobacteria;Gammaproteobacteria;Methylococcales;Marine Methylotrophic Group 1;Methyloprofundus;Methyloprofundus sedimenti	0	0.0111408	0.0360653
Bacteria;Proteobacteria;Gammaproteobacteria;Methylococcales;Methylococcaceae bacterium ET-HIRO;Methylococcaceae bacterium ET-HIRO	0	0.0111408	0
Bacteria;Proteobacteria;Gammaproteobacteria;Methylococcales;Methylococcaceae bacterium ET-SHO;;Methylococcaceae bacterium ET-SHO	0	0	0.0360653
Bacteria;Proteobacteria;Gammaproteobacteria;Methylococcales;Methylococcaceae;Candidatus Methylospira;Methylococcaceae bacterium	0	0	0.00901632
Bacteria;Proteobacteria;Gammaproteobacteria;Methylococcales;Methylococcaceae;Candidatus Methylospira;Unclassified Candidatus Methylospira	0	0.00557041	0
Bacteria;Proteobacteria;Gammaproteobacteria;Methylococcales;Methylococcaceae;Methylobacter;Methylobacter sp	0	0	0.00901632
Bacteria;Proteobacteria;Gammaproteobacteria;Methylococcales;Methylococcaceae;Methylobacter;Unclassified Methylobacter	0	0	0.0360653
Bacteria;Proteobacteria;Gammaproteobacteria;Methylococcales;Methylococcaceae;Methylocaldum;Methylocaldum sp	0	0	0.00901632
Bacteria;Proteobacteria;Gammaproteobacteria;Methylococcales;Methylococcaceae;Methylococcus;Methylococcus capsulatus	0	0.00557041	0.0360653
Bacteria;Proteobacteria;Gammaproteobacteria;Methylococcales;Methylococcaceae;Methylococcus;Unclassified Methylococcus	0	0.00557041	0.0180326
Bacteria;Proteobacteria;Gammaproteobacteria;Methylococcales;Methylococcaceae;Methylogaea;Methylogaea oryzae	0	0	0.00901632
Bacteria;Proteobacteria;Gammaproteobacteria;Methylococcales;Methylococcaceae;Methylomicrobium;Unclassified Methylomicrobium	0	0.0167112	0.00901632
Bacteria;Proteobacteria;Gammaproteobacteria;Methylococcales;Methylococcaceae;Methylomonas;Methylomonas sp	0	0	0.00901632
Bacteria;Proteobacteria;Gammaproteobacteria;Methylococcales;Methylococcaceae;Methylomonas;Unclassified Methylomonas	0	0.0111408	0.0631142
Bacteria;Proteobacteria;Gammaproteobacteria;Methylococcales;Methylococcaceae;Methylothermus;Unclassified Methylothermus	0	0	0.00901632
Bacteria;Proteobacteria;Gammaproteobacteria;Methylococcales;Methylococcaceae;Unclassified Methylococcaceae	0.0131978	0.0445633	0.126228
Bacteria;Proteobacteria;Gammaproteobacteria;Methylococcales;Unclassified Methylococcales	0	0.0779857	0.414751
Bacteria;Proteobacteria;Gammaproteobacteria;Oceanospirillales;Alcanivoracaceae;Alcanivorax;Alcanivorax dieselolei	0	0	0.00901632
Bacteria;Proteobacteria;Gammaproteobacteria;Oceanospirillales;Alcanivoracaceae;Alcanivorax;Alcanivorax indicus	0	0.0167112	0.0540979
Bacteria;Proteobacteria;Gammaproteobacteria;Oceanospirillales;Alcanivoracaceae;Alcanivorax;Alcanivorax marinus	0	0	0.0180326
Bacteria;Proteobacteria;Gammaproteobacteria;Oceanospirillales;Alcanivoracaceae;Alcanivorax;Alcanivorax pacificus	0	0.00557041	0
Bacteria;Proteobacteria;Gammaproteobacteria;Oceanospirillales;Alcanivoracaceae;Alcanivorax;Alcanivorax sp	0	0.105838	0.34262
Bacteria;Proteobacteria;Gammaproteobacteria;Oceanospirillales;Alcanivoracaceae;Alcanivorax;Unclassified Alcanivorax	0	0.128119	0.423767
Bacteria;Proteobacteria;Gammaproteobacteria;Oceanospirillales;Alcanivoracaceae;Kangiella;Unclassified Kangiella	0	0.027852	0.0811469
Bacteria;Proteobacteria;Gammaproteobacteria;Oceanospirillales;Alcanivoracaceae;Pleionea;Kangiella sp	0	0.0111408	0
Bacteria;Proteobacteria;Gammaproteobacteria;Oceanospirillales;Alcanivoracaceae;Pleionea;Unclassified Pleionea	0	0.00557041	0
Bacteria;Proteobacteria;Gammaproteobacteria;Oceanospirillales;Hahellaceae;Endozoicomonas;intranuclear bacterium of Bathymodiolus spp	0	0.00557041	0
Bacteria;Proteobacteria;Gammaproteobacteria;Oceanospirillales;Hahellaceae;Endozoicomonas;Unclassified Endozoicomonas	0	0.027852	0.0180326
Bacteria;Proteobacteria;Gammaproteobacteria;Oceanospirillales;Hahellaceae;Hahella;Hahella chejuensis	0	0.00557041	0
Bacteria;Proteobacteria;Gammaproteobacteria;Oceanospirillales;Hahellaceae;Hahella;Unclassified Hahella	0	0.00557041	0
Bacteria;Proteobacteria;Gammaproteobacteria;Oceanospirillales;Halomonadaceae;Chromohalobacter;Unclassified Chromohalobacter	0	0	0.0450816
Bacteria;Proteobacteria;Gammaproteobacteria;Oceanospirillales;Halomonadaceae;Cobetia;Unclassified Cobetia	0	0	0.00901632
Bacteria;Proteobacteria;Gammaproteobacteria;Oceanospirillales;Halomonadaceae;Halomonas;Halomonas pantelleriensis	0	0	0.00901632
Bacteria;Proteobacteria;Gammaproteobacteria;Oceanospirillales;Halomonadaceae;Halomonas;Halomonas salifodinae	0.0131978	0	0
Bacteria;Proteobacteria;Gammaproteobacteria;Oceanospirillales;Halomonadaceae;Halomonas;Halomonas sp	0	0.00557041	0.0360653
Bacteria;Proteobacteria;Gammaproteobacteria;Oceanospirillales;Halomonadaceae;Halomonas;Unclassified Halomonas	1.30659	0.13926	0.468849
Bacteria;Proteobacteria;Gammaproteobacteria;Oceanospirillales;Halomonadaceae;Kushneria;Unclassified Kushneria	0	0.00557041	0
Bacteria;Proteobacteria;Gammaproteobacteria;Oceanospirillales;Halomonadaceae;Salinicola;Unclassified Salinicola	0.0131978	0	0.0180326
Bacteria;Proteobacteria;Gammaproteobacteria;Oceanospirillales;Halomonadaceae;Unclassified Halomonadaceae	0.0395935	0.0222816	0.0901632
Bacteria;Proteobacteria;Gammaproteobacteria;Oceanospirillales;MBAE14;gamma proteobacterium TT-Y;gamma proteobacterium TT-Y	0	0.00557041	0
Bacteria;Proteobacteria;Gammaproteobacteria;Oceanospirillales;Oceanospirillaceae;Balneatrix;Balneatrix alpica	0	0.00557041	0
Bacteria;Proteobacteria;Gammaproteobacteria;Oceanospirillales;Oceanospirillaceae;Marinobacterium;Marinobacterium georgiense	0.0131978	0.0111408	0
Bacteria;Proteobacteria;Gammaproteobacteria;Oceanospirillales;Oceanospirillaceae;Marinobacterium;Marinobacterium litorale	0.0395935	0	0
Bacteria;Proteobacteria;Gammaproteobacteria;Oceanospirillales;Oceanospirillaceae;Marinobacterium;Marinobacterium mangrovicola	0	0.00557041	0
Bacteria;Proteobacteria;Gammaproteobacteria;Oceanospirillales;Oceanospirillaceae;Marinobacterium;Marinobacterium nitratireducens	0	0.0111408	0.0901632
Bacteria;Proteobacteria;Gammaproteobacteria;Oceanospirillales;Oceanospirillaceae;Marinobacterium;Marinobacterium sp	0.105583	0.0167112	0.00901632
Bacteria;Proteobacteria;Gammaproteobacteria;Oceanospirillales;Oceanospirillaceae;Marinobacterium;Marinobacterium stanieri	0	0.00557041	0
Bacteria;Proteobacteria;Gammaproteobacteria;Oceanospirillales;Oceanospirillaceae;Marinobacterium;Unclassified Marinobacterium	1.29339	0.596034	0.207375
Bacteria;Proteobacteria;Gammaproteobacteria;Oceanospirillales;Oceanospirillaceae;Marinomonas;Marinomonas sp	0	0	0.00901632
Bacteria;Proteobacteria;Gammaproteobacteria;Oceanospirillales;Oceanospirillaceae;Marinomonas;Unclassified Marinomonas	0	0.0167112	0
Bacteria;Proteobacteria;Gammaproteobacteria;Oceanospirillales;Oceanospirillaceae;Neptunomonas;Neptunomonas antarctica	0	0.00557041	0
Bacteria;Proteobacteria;Gammaproteobacteria;Oceanospirillales;Oceanospirillaceae;Neptunomonas;Unclassified Neptunomonas	0	0.027852	0.00901632
Bacteria;Proteobacteria;Gammaproteobacteria;Oceanospirillales;Oceanospirillaceae;Nitrincola;Alteromonadales bacterium	0.0263957	0	0
Bacteria;Proteobacteria;Gammaproteobacteria;Oceanospirillales;Oceanospirillaceae;Nitrincola;Unclassified Nitrincola	0.0659892	0	0.00901632
Bacteria;Proteobacteria;Gammaproteobacteria;Oceanospirillales;Oceanospirillaceae;Oceanospirillum;Oceanospirillum multiglobuliferum	0	0	0.00901632
Bacteria;Proteobacteria;Gammaproteobacteria;Oceanospirillales;Oceanospirillaceae;Oceanospirillum;Unclassified Oceanospirillum	0	0.027852	0.00901632
Bacteria;Proteobacteria;Gammaproteobacteria;Oceanospirillales;Oceanospirillaceae;Pseudohongiella;gamma proteobacterium DG1301	0	0.00557041	0
Bacteria;Proteobacteria;Gammaproteobacteria;Oceanospirillales;Oceanospirillaceae;Pseudohongiella;Pseudohongiella acticola	0	0.00557041	0
Bacteria;Proteobacteria;Gammaproteobacteria;Oceanospirillales;Oceanospirillaceae;Pseudohongiella;Unclassified Pseudohongiella	0	0.027852	0.027049
Bacteria;Proteobacteria;Gammaproteobacteria;Oceanospirillales;Oceanospirillaceae;Thalassolituus;Thalassolituus oleivorans	0	0.00557041	0
Bacteria;Proteobacteria;Gammaproteobacteria;Oceanospirillales;Oceanospirillaceae;Unclassified Oceanospirillaceae	0.475122	0.206105	0.126228
Bacteria;Proteobacteria;Gammaproteobacteria;Oceanospirillales;Oceanospirillales Incertae Sedis;Gynuella;Gynuella sunshinyii	0	0	0.027049
Bacteria;Proteobacteria;Gammaproteobacteria;Oceanospirillales;Oceanospirillales Incertae Sedis;Gynuella;Unclassified Gynuella	0	0	0.00901632
Bacteria;Proteobacteria;Gammaproteobacteria;Oceanospirillales;Oleiphilaceae;Oleiphilus;Oleiphilus sp	0.0131978	0.0445633	0.0360653
Bacteria;Proteobacteria;Gammaproteobacteria;Oceanospirillales;Oleiphilaceae;Oleiphilus;Unclassified Oleiphilus	0	0.0334225	0.0360653
Bacteria;Proteobacteria;Gammaproteobacteria;Oceanospirillales;Unclassified Oceanospirillales	0.105583	0.144831	0.180326
Bacteria;Proteobacteria;Gammaproteobacteria;Pasteurellales;Pasteurellaceae;Mannheimia;Mannheimia sp	0	0.00557041	0
Bacteria;Proteobacteria;Gammaproteobacteria;Pasteurellales;Pasteurellaceae;Unclassified Pasteurellaceae	0	0.00557041	0.0360653
Bacteria;Proteobacteria;Gammaproteobacteria;Pseudomonadales;Moraxellaceae;Acinetobacter;Acinetobacter sp	0	0.0389929	0
Bacteria;Proteobacteria;Gammaproteobacteria;Pseudomonadales;Moraxellaceae;Acinetobacter;Unclassified Acinetobacter	0	0.0167112	0.0180326
Bacteria;Proteobacteria;Gammaproteobacteria;Pseudomonadales;Moraxellaceae;Enhydrobacter;Unclassified Enhydrobacter	0	0	0.00901632
Bacteria;Proteobacteria;Gammaproteobacteria;Pseudomonadales;Moraxellaceae;Moraxella;Unclassified Moraxella	0	0	0.00901632
Bacteria;Proteobacteria;Gammaproteobacteria;Pseudomonadales;Moraxellaceae;Psychrobacter;Unclassified Psychrobacter	0.0131978	0	0.00901632
Bacteria;Proteobacteria;Gammaproteobacteria;Pseudomonadales;Pseudomonadaceae;Pseudomonas;Pseudomonas aeruginosa	0	0.00557041	0
Bacteria;Proteobacteria;Gammaproteobacteria;Pseudomonadales;Pseudomonadaceae;Pseudomonas;Pseudomonas otitidis	0	0	0.00901632
Bacteria;Proteobacteria;Gammaproteobacteria;Pseudomonadales;Pseudomonadaceae;Pseudomonas;Pseudomonas sp	0	0.00557041	0
Bacteria;Proteobacteria;Gammaproteobacteria;Pseudomonadales;Pseudomonadaceae;Pseudomonas;Unclassified Pseudomonas	0.0659892	0.284091	0.811469
Bacteria;Proteobacteria;Gammaproteobacteria;Pseudomonadales;Unclassified Pseudomonadales	0	0.0111408	0.027049
Bacteria;Proteobacteria;Gammaproteobacteria;Salinisphaerales;Salinisphaeraceae;Salinisphaera;gamma proteobacterium 126	0	0	0.0180326
Bacteria;Proteobacteria;Gammaproteobacteria;Salinisphaerales;Salinisphaeraceae;Salinisphaera;Salinisphaera sp	0	0	0.00901632
Bacteria;Proteobacteria;Gammaproteobacteria;Salinisphaerales;Salinisphaeraceae;Salinisphaera;Unclassified Salinisphaera	0	0.0557041	0.243441
Bacteria;Proteobacteria;Gammaproteobacteria;Thiotrichales;Francisellaceae;Francisella;Unclassified Francisella	0	0.00557041	0.00901632
Bacteria;Proteobacteria;Gammaproteobacteria;Thiotrichales;Piscirickettsiaceae;Cycloclasticus;Unclassified Cycloclasticus	0	0.00557041	0
Bacteria;Proteobacteria;Gammaproteobacteria;Thiotrichales;Piscirickettsiaceae;Methylophaga bacterium;SH6-1	0	0.0167112	0
Bacteria;Proteobacteria;Gammaproteobacteria;Thiotrichales;Piscirickettsiaceae;Methylophaga;Methylophaga frappieri	0	0	0.00901632
Bacteria;Proteobacteria;Gammaproteobacteria;Thiotrichales;Piscirickettsiaceae;Methylophaga;Methylophaga lonarensis	0	0.0111408	0
Bacteria;Proteobacteria;Gammaproteobacteria;Thiotrichales;Piscirickettsiaceae;Methylophaga;Methylophaga marina	0	0.0111408	0
Bacteria;Proteobacteria;Gammaproteobacteria;Thiotrichales;Piscirickettsiaceae;Methylophaga;Methylophaga nitratireducenticrescens	0	0.0668449	0
Bacteria;Proteobacteria;Gammaproteobacteria;Thiotrichales;Piscirickettsiaceae;Methylophaga;Methylophaga sp	0	2.40642	0
Bacteria;Proteobacteria;Gammaproteobacteria;Thiotrichales;Piscirickettsiaceae;Methylophaga;Methylophaga sulfidovorans	0	0.00557041	0
Bacteria;Proteobacteria;Gammaproteobacteria;Thiotrichales;Piscirickettsiaceae;Methylophaga;Methylophaga thalassica	0	0.0167112	0
Bacteria;Proteobacteria;Gammaproteobacteria;Thiotrichales;Piscirickettsiaceae;Methylophaga;Methylophaga thiooxydans	0	0.0668449	0
Bacteria;Proteobacteria;Gammaproteobacteria;Thiotrichales;Piscirickettsiaceae;Methylophaga;Unclassified Methylophaga	0	12.5501	0.0901632
Bacteria;Proteobacteria;Gammaproteobacteria;Thiotrichales;Piscirickettsiaceae;Thiomicrospira;Unclassified Thiomicrospira	0.0131978	0.00557041	0.00901632
Bacteria;Proteobacteria;Gammaproteobacteria;Thiotrichales;Piscirickettsiaceae;Unclassified Piscirickettsiaceae	0.0263957	0.0167112	0
Bacteria;Proteobacteria;Gammaproteobacteria;Thiotrichales;Thiotrichaceae;Achromatium;Unclassified Achromatium	0	0	0.0180326
Bacteria;Proteobacteria;Gammaproteobacteria;Thiotrichales;Thiotrichaceae;Beggiatoa;Beggiatoa sp	0	0	0.00901632
Bacteria;Proteobacteria;Gammaproteobacteria;Thiotrichales;Thiotrichaceae;Candidatus Marithioploca;Candidatus Marithioploca araucae	0	0	0.0180326
Bacteria;Proteobacteria;Gammaproteobacteria;Thiotrichales;Thiotrichaceae;Candidatus Marithrix;Candidatus Marithrix sessilis	0	0.00557041	0
Bacteria;Proteobacteria;Gammaproteobacteria;Thiotrichales;Thiotrichaceae;Candidatus Thiopilula;Unclassified Candidatus Thiopilula	0	0	0.00901632
Bacteria;Proteobacteria;Gammaproteobacteria;Thiotrichales;Thiotrichaceae;Leucothrix;Leucothrix mucor	0	0	0.00901632
Bacteria;Proteobacteria;Gammaproteobacteria;Thiotrichales;Thiotrichaceae;Leucothrix;Leucothrix pacifica	0	0	0.00901632
Bacteria;Proteobacteria;Gammaproteobacteria;Thiotrichales;Thiotrichaceae;Methylohalomonas;bacterium YC-ZSS-LKJ153	0	0	0.00901632
Bacteria;Proteobacteria;Gammaproteobacteria;Thiotrichales;Thiotrichaceae;Methylohalomonas;Methylohalomonas lacus	0	0	0.0180326
Bacteria;Proteobacteria;Gammaproteobacteria;Thiotrichales;Thiotrichaceae;Methylohalomonas;Unclassified Methylohalomonas	0	0.00557041	0
Bacteria;Proteobacteria;Gammaproteobacteria;Thiotrichales;Thiotrichaceae;Thiothrix;Thiothrix disciformis	0	0	0.00901632
Bacteria;Proteobacteria;Gammaproteobacteria;Thiotrichales;Thiotrichaceae;Thiothrix;Thiothrix flexilis	0	0.00557041	0
Bacteria;Proteobacteria;Gammaproteobacteria;Thiotrichales;Thiotrichaceae;Thiothrix;Unclassified Thiothrix	0	0	0.027049
Bacteria;Proteobacteria;Gammaproteobacteria;Thiotrichales;Thiotrichaceae;Unclassified Thiotrichaceae	0	0	0.0360653
Bacteria;Proteobacteria;Gammaproteobacteria;Thiotrichales;Unclassified Thiotrichales	0	0	0.0180326
Bacteria;Proteobacteria;Gammaproteobacteria;Unclassified Gammaproteobacteria	1.04263	9.56439	8.36714
Bacteria;Proteobacteria;Gammaproteobacteria;Vibrionales;Vibrionaceae;Salinivibrio;Salinivibrio costicola	0	0	0.00901632
Bacteria;Proteobacteria;Gammaproteobacteria;Vibrionales;Vibrionaceae;Unclassified Vibrionaceae	0	0.027852	0.00901632
Bacteria;Proteobacteria;Gammaproteobacteria;Vibrionales;Vibrionaceae;Vibrio;Unclassified Vibrio	0	0.094697	0.00901632
Bacteria;Proteobacteria;Gammaproteobacteria;Vibrionales;Vibrionaceae;Vibrio;Vibrio harveyi	0	0.0111408	0
Bacteria;Proteobacteria;Gammaproteobacteria;Vibrionales;Vibrionaceae;Vibrio;Vibrio proteolyticus	0	0.00557041	0
Bacteria;Proteobacteria;Gammaproteobacteria;Vibrionales;Vibrionaceae;Vibrio;Vibrio sp	0	0.00557041	0
Bacteria;Proteobacteria;Gammaproteobacteria;Xanthomonadales;Algiphilaceae;Algiphilus;Algiphilus aromaticivorans	0	0.0724153	0.126228
Bacteria;Proteobacteria;Gammaproteobacteria;Xanthomonadales JTB255;marine benthic group;Woeseia;Woeseia oceani	0	0	0.0180326
Bacteria;Proteobacteria;Gammaproteobacteria;Xanthomonadales;Nevskiaceae;Nevskia;Nevskia ramosa	0	0	0.00901632
Bacteria;Proteobacteria;Gammaproteobacteria;Xanthomonadales;Nevskiaceae;Nevskia;Nevskia terrae	0	0	0.00901632
Bacteria;Proteobacteria;Gammaproteobacteria;Xanthomonadales;Nevskiaceae;Nevskia;Unclassified Nevskia	0	0	0.0360653
Bacteria;Proteobacteria;Gammaproteobacteria;Xanthomonadales;Nevskiaceae;Unclassified Nevskiaceae	0	0	0.0991795
Bacteria;Proteobacteria;Gammaproteobacteria;Xanthomonadales;Solimonadaceae;Polycyclovorans;Polycyclovorans algicola	0	0.0222816	1.41556
Bacteria;Proteobacteria;Gammaproteobacteria;Xanthomonadales;Solimonadaceae;Solimonas;Unclassified Solimonas	0	0	0.00901632
Bacteria;Proteobacteria;Gammaproteobacteria;Xanthomonadales;Solimonadaceae;Unclassified Solimonadaceae	0	0.0222816	0.180326
Bacteria;Proteobacteria;Gammaproteobacteria;Xanthomonadales;Unclassified Xanthomonadales	0	0.116979	1.09097
Bacteria;Proteobacteria;Gammaproteobacteria;Xanthomonadales;Xanthomonadaceae;Arenimonas;Xanthomonadaceae bacterium	0	0	0.00901632
Bacteria;Proteobacteria;Gammaproteobacteria;Xanthomonadales;Xanthomonadaceae;Dokdonella;Dokdonella ginsengisoli	0	0	0.00901632
Bacteria;Proteobacteria;Gammaproteobacteria;Xanthomonadales;Xanthomonadaceae;Dokdonella;Unclassified Dokdonella	0	0.00557041	0
Bacteria;Proteobacteria;Gammaproteobacteria;Xanthomonadales;Xanthomonadaceae;Dyella;Unclassified Dyella	0	0.00557041	0
Bacteria;Proteobacteria;Gammaproteobacteria;Xanthomonadales;Xanthomonadaceae;Frateuria;Frateuria aurantia	0	0.00557041	0
Bacteria;Proteobacteria;Gammaproteobacteria;Xanthomonadales;Xanthomonadaceae;Frateuria;Unclassified Frateuria	0	0.00557041	0
Bacteria;Proteobacteria;Gammaproteobacteria;Xanthomonadales;Xanthomonadaceae;Luteibacter;Unclassified Luteibacter	0	0	0.0180326
Bacteria;Proteobacteria;Gammaproteobacteria;Xanthomonadales;Xanthomonadaceae;Luteimonas;Luteimonas pelagia	0	0	0.027049
Bacteria;Proteobacteria;Gammaproteobacteria;Xanthomonadales;Xanthomonadaceae;Luteimonas;Luteimonas sp	0	0	0.00901632
Bacteria;Proteobacteria;Gammaproteobacteria;Xanthomonadales;Xanthomonadaceae;Luteimonas;Unclassified Luteimonas	0	0	0.0180326
Bacteria;Proteobacteria;Gammaproteobacteria;Xanthomonadales;Xanthomonadaceae;Luteimonas;Xanthomonadales bacterium	0	0.0389929	0
Bacteria;Proteobacteria;Gammaproteobacteria;Xanthomonadales;Xanthomonadaceae;Luteimonas;Xanthomonas sp	0	0.0111408	0
Bacteria;Proteobacteria;Gammaproteobacteria;Xanthomonadales;Xanthomonadaceae;Lysobacter;Luteimonas sp	0	0	0.00901632
Bacteria;Proteobacteria;Gammaproteobacteria;Xanthomonadales;Xanthomonadaceae;Lysobacter;Unclassified Lysobacter	0	0.0334225	0
Bacteria;Proteobacteria;Gammaproteobacteria;Xanthomonadales;Xanthomonadaceae;Mizugakiibacter;Mizugakiibacter sediminis	0	0.0111408	0
Bacteria;Proteobacteria;Gammaproteobacteria;Xanthomonadales;Xanthomonadaceae;Oleiagrimonas;Xanthomonadaceae bacterium	0	0.0111408	0
Bacteria;Proteobacteria;Gammaproteobacteria;Xanthomonadales;Xanthomonadaceae;Pseudoxanthomonas;Pseudoxanthomonas sp	0	0	0.00901632
Bacteria;Proteobacteria;Gammaproteobacteria;Xanthomonadales;Xanthomonadaceae;Pseudoxanthomonas;Unclassified Pseudoxanthomonas	0	0.00557041	0.0180326
Bacteria;Proteobacteria;Gammaproteobacteria;Xanthomonadales;Xanthomonadaceae;Rhodanobacter;Unclassified Rhodanobacter	0	0	0.027049
Bacteria;Proteobacteria;Gammaproteobacteria;Xanthomonadales;Xanthomonadaceae;Stenotrophomonas;Unclassified Stenotrophomonas	0.0263957	0	0.00901632
Bacteria;Proteobacteria;Gammaproteobacteria;Xanthomonadales;Xanthomonadaceae;Tahibacter;Unclassified Tahibacter	0	0.0111408	0
Bacteria;Proteobacteria;Gammaproteobacteria;Xanthomonadales;Xanthomonadaceae;Unclassified Xanthomonadaceae	0	0.501337	0.504914
Bacteria;Proteobacteria;Gammaproteobacteria;Xanthomonadales;Xanthomonadaceae;Xanthomonas;Unclassified Xanthomonas	0.0131978	0.00557041	0.0450816
Bacteria;Proteobacteria;Gammaproteobacteria;Xanthomonadales;Xanthomonadales Incertae Sedis;Acidibacter;Unclassified Acidibacter	0	0.0668449	0
Bacteria;Proteobacteria;Gammaproteobacteria;Xanthomonadales;Xanthomonadales Incertae Sedis;Steroidobacter;Unclassified Steroidobacter	0	0.0557041	0
Bacteria;Proteobacteria;Gammaproteobacteria;Xanthomonadales;Xanthomonadales Incertae Sedis;Unclassified Xanthomonadales Incertae Sedis	0	0.0334225	0
Bacteria;Proteobacteria;Unclassified Proteobacteria	0.844661	3.08601	2.92129
Bacteria;Proteobacteria;Zetaproteobacteria;Mariprofundales;Mariprofundaceae;Mariprofundus;Unclassified Mariprofundus	0.0131978	0	0
Bacteria;Saccharibacteria;candidate division TM7 bacterium LY2;candidate division TM7 bacterium LY2	0	0.00557041	0
Bacteria;Saccharibacteria;Unclassified Saccharibacteria	0.0263957	0.027852	0
Bacteria;SBR1093;Vibrio sp Gp-3-5 1;Vibrio sp Gp-3-5 1	0	0.00557041	0.0180326
Bacteria;Spirochaetes;Spirochaetes;Spirochaetales;Leptospiraceae;Leptospira;Unclassified Leptospira	0	0	0.00901632
Bacteria;Spirochaetes;Spirochaetes;Spirochaetales;Spirochaetaceae;Sphaerochaeta;Unclassified Sphaerochaeta	0.0395935	0	0
Bacteria;Spirochaetes;Spirochaetes;Spirochaetales;Spirochaetaceae;Spirochaeta 2;bacterium YC-ZSS-LKJ93	0.0131978	0	0
Bacteria;Spirochaetes;Spirochaetes;Spirochaetales;Spirochaetaceae;Spirochaeta 2;Spirochaeta smaragdinae	0.0131978	0	0
Bacteria;Spirochaetes;Spirochaetes;Spirochaetales;Spirochaetaceae;Spirochaeta 2;Spirochaeta sp	0.0131978	0	0
Bacteria;Spirochaetes;Spirochaetes;Spirochaetales;Spirochaetaceae;Spirochaeta 2;Unclassified Spirochaeta 2	0.0923848	0	0
Bacteria;Spirochaetes;Spirochaetes;Spirochaetales;Spirochaetaceae;Treponema 2;Treponema zuelzerae	0.0131978	0	0
Bacteria;Spirochaetes;Spirochaetes;Spirochaetales;Spirochaetaceae;Treponema 2;Unclassified Treponema 2	0.0923848	0	0
Bacteria;Spirochaetes;Spirochaetes;Spirochaetales;Spirochaetaceae;Treponema;Unclassified Treponema	0.105583	0	0
Bacteria;Spirochaetes;Spirochaetes;Spirochaetales;Spirochaetaceae;Unclassified Spirochaetaceae	0.158374	0.0111408	0.00901632
Bacteria;Spirochaetes;Spirochaetes;Spirochaetales;Spirochaetales Incertae Sedis;Exilispira;Exilispira thermophila	0.0131978	0	0
Bacteria;Synergistetes;Synergistia;Synergistales;Synergistaceae;Anaerobaculum;Unclassified Anaerobaculum	0.395935	0	0
Bacteria;Synergistetes;Synergistia;Synergistales;Synergistaceae;Aminiphilus;Aminiphilus circumscriptus	0.0263957	0	0
Bacteria;Synergistetes;Synergistia;Synergistales;Synergistaceae;Aminobacterium;Aminobacterium colombiense	0.0131978	0	0
Bacteria;Synergistetes;Synergistia;Synergistales;Synergistaceae;Aminobacterium;Unclassified Aminobacterium	0.0395935	0	0
Bacteria;Synergistetes;Synergistia;Synergistales;Synergistaceae;Candidatus Tammella;Unclassified Candidatus Tammella	0.0131978	0	0
Bacteria;Synergistetes;Synergistia;Synergistales;Synergistaceae;Cloacibacillus;Unclassified Cloacibacillus	0.0395935	0	0.027049
Bacteria;Synergistetes;Synergistia;Synergistales;Synergistaceae;Fretibacterium;Fretibacterium sp	0.079187	0	0
Bacteria;Synergistetes;Synergistia;Synergistales;Synergistaceae;Fretibacterium;Unclassified Fretibacterium	0.0395935	0	0
Bacteria;Synergistetes;Synergistia;Synergistales;Synergistaceae;Pyramidobacter;Unclassified Pyramidobacter	0.145176	0	0
Bacteria;Synergistetes;Synergistia;Synergistales;Synergistaceae;Synergistes;Synergistes jonesii	0	0	0.00901632
Bacteria;Synergistetes;Synergistia;Synergistales;Synergistaceae;Thermanaerovibrio;Unclassified Thermanaerovibrio	0.0263957	0	0
Bacteria;Synergistetes;Synergistia;Synergistales;Synergistaceae;Thermovirga;Thermovirga lienii	0.395935	0	0
Bacteria;Synergistetes;Synergistia;Synergistales;Synergistaceae;Thermovirga;Unclassified Thermovirga	0.0923848	0	0
Bacteria;Synergistetes;Synergistia;Synergistales;Synergistaceae;Unclassified Synergistaceae	1.76851	0	0
Bacteria;Tenericutes;Mollicutes;Acholeplasmatales;Acholeplasmataceae;Acholeplasma;Acholeplasma sp	0	0.00557041	0
Bacteria;Tenericutes;Mollicutes;Entomoplasmatales;Entomoplasmataceae;Mycoplasma group;Unclassified Mycoplasma group	0.0131978	0	0
Bacteria;Tenericutes;Mollicutes;Mycoplasmatales;Mycoplasmataceae;Mycoplasma;Unclassified Mycoplasma	0.0527913	0.00557041	0.027049
Bacteria;Tenericutes;Mollicutes;Unclassified Mollicutes	0.0263957	0	0.027049
Bacteria;Thermodesulfobacteria;Thermodesulfobacteria;Thermodesulfobacteriales;Thermodesulfobacteriaceae;Caldimicrobium;Unclassified Caldimicrobium	0.0131978	0	0
Bacteria;Thermodesulfobacteria;Thermodesulfobacteria;Thermodesulfobacteriales;Thermodesulfobacteriaceae;Thermodesulfatator;Thermodesulfatator atlanticus	0.0131978	0	0
Bacteria;Thermodesulfobacteria;Thermodesulfobacteria;Thermodesulfobacteriales;Thermodesulfobacteriaceae;Unclassified Thermodesulfobacteriaceae	0.0263957	0	0
Bacteria;Thermomicrobia;JG30-KF-CM45;bacterium Ellin6537;bacterium Ellin6537	0	0.00557041	0
Bacteria;Thermomicrobia;JG30-KF-CM45;bacterium QTYC46b;bacterium QTYC46b	0	0.00557041	0.00901632
Bacteria;Thermomicrobia;Thermomicrobia;Sphaerobacterales;Sphaerobacteraceae;Nitrolancea;Nitrolancea hollandica	0	0.00557041	0
Bacteria;Thermomicrobia;Thermomicrobia;Sphaerobacterales;Sphaerobacteraceae;Sphaerobacter;Sphaerobacter thermophilus	0	0.00557041	0
Bacteria;Thermomicrobia;Thermomicrobia;Sphaerobacterales;Sphaerobacteraceae;Unclassified Sphaerobacteraceae;	0.0131978	0.0501337	0
Bacteria;Thermomicrobia;Thermomicrobia;Thermomicrobiales;Thermomicrobiaceae;Thermomicrobium;Unclassified Thermomicrobium	0.0131978	0	0
Bacteria;Thermomicrobia;Thermomicrobia;Thermomicrobiales;Thermomicrobiaceae;Unclassified Thermomicrobiaceae	0	0.00557041	0
Bacteria;Thermomicrobia;Unclassified Thermomicrobia	0.0131978	0.027852	0
Bacteria;Thermotogae;Thermotogae;Kosmotogales;Kosmotogaceae;Kosmotoga;Kosmotoga arenicorallina	0.0131978	0	0
Bacteria;Thermotogae;Thermotogae;Kosmotogales;Kosmotogaceae;Kosmotoga;Unclassified Kosmotoga	0.316748	0	0
Bacteria;Thermotogae;Thermotogae;Kosmotogales;Kosmotogaceae;Mesotoga;Mesotoga infera	0.0131978	0	0
Bacteria;Thermotogae;Thermotogae;Kosmotogales;Kosmotogaceae;Mesotoga;Mesotoga prima	0.369539	0	0
Bacteria;Thermotogae;Thermotogae;Kosmotogales;Kosmotogaceae;Mesotoga;Unclassified Mesotoga	0.145176	0	0
Bacteria;Thermotogae;Thermotogae;Kosmotogales;Kosmotogaceae;Unclassified Kosmotogaceae	1.14821	0	0
Bacteria;Thermotogae;Thermotogae;Mesoaciditogales;Mesoaciditogaceae;Mesoaciditoga;Athalassotoga saccharophila	0.0263957	0	0
Bacteria;Thermotogae;Thermotogae;Petrotogales;Petrotogaceae;Petrotoga;Petrotoga mobilis	0.0527913	0	0
Bacteria;Thermotogae;Thermotogae;Petrotogales;Petrotogaceae;Petrotoga;Unclassified Petrotoga	0.369539	0	0
Bacteria;Thermotogae;Thermotogae;Petrotogales;Petrotogaceae;Unclassified Petrotogaceae	0.0395935	0	0
Bacteria;Thermotogae;Thermotogae;Thermotogales;Fervidobacteriaceae;Fervidobacterium Unclassified Fervidobacterium	0.0131978	0	0
Bacteria;Thermotogae;Thermotogae;Thermotogales;Fervidobacteriaceae;Thermosipho;Thermosipho africanus	0.0131978	0	0
Bacteria;Thermotogae;Thermotogae;Thermotogales;Fervidobacteriaceae;Thermosipho;Thermosipho geolei	0.0659892	0	0
Bacteria;Thermotogae;Thermotogae;Thermotogales;Fervidobacteriaceae;Thermosipho;Unclassified Thermosipho	0.237561	0	0
Bacteria;Thermotogae;Thermotogae;Thermotogales;Fervidobacteriaceae;Unclassified Fervidobacteriaceae	0.0131978	0	0
Bacteria;Thermotogae;Thermotogae;Thermotogales str SRI-15;Thermotogales str SRI-15	0.18477	0	0
Bacteria;Thermotogae;Thermotogae;Thermotogales;Thermotogaceae;Pseudothermotoga;Unclassified Pseudothermotoga	0.079187	0	0
Bacteria;Thermotogae;Thermotogae;Thermotogales;Thermotogaceae;Thermotoga;Unclassified Thermotoga	0.105583	0	0
Bacteria;Thermotogae;Thermotogae;Thermotogales;Thermotogaceae;Unclassified Thermotogaceae	0.0131978	0	0
Bacteria;Thermotogae;Thermotogae;Thermotogales;Unclassified Thermotogales	0.0263957	0	0
Bacteria;Thermotogae;Thermotogae;Unclassified Thermotogae	0.0527913	0	0
Bacteria;TM6 Dependentiae ;Candidatus Babela massiliensis;Candidatus Babela massiliensis	0	0	0.00901632
Bacteria;TM6;Dependentiae;Unclassified TM6;Dependentiae	0	0	0.027049
Bacteria;Unclassified Bacteria	20.7074	2.98574	6.9606
Bacteria;Verrucomicrobia;OPB35 soil group;bacterium Ellin517;bacterium Ellin517	0	0.0111408	0
Bacteria;Verrucomicrobia;OPB35 soil group;Unclassified OPB35 soil group	0	0.0557041	0
Bacteria;Verrucomicrobia;OPB35 soil group;Verrucomicrobia bacterium LX181;Verrucomicrobia bacterium LX181	0	0.0111408	0
Bacteria;Verrucomicrobia;OPB35 soil group;Verrucomicrobia bacterium LX191;Verrucomicrobia bacterium LX191	0	0.00557041	0
Bacteria;Verrucomicrobia;Opitutae;Opitutae vadinHA64;Opitutae bacterium SCGC AG-212-L18;Opitutae bacterium SCGC AG-212-L18	0	0	0.00901632
Bacteria;Verrucomicrobia;Opitutae;Opitutales;Opitutaceae;Opitutus;Unclassified Opitutus	0.0395935	0.0222816	0
Bacteria;Verrucomicrobia;Opitutae;Opitutales;Opitutaceae;Unclassified Opitutaceae	0	0.00557041	0
Bacteria;Verrucomicrobia;Opitutae;Puniceicoccales;Puniceicoccaceae;Pelagicoccus;Pelagicoccus albus	0	0.0111408	0
Bacteria;Verrucomicrobia;Opitutae;Puniceicoccales;Puniceicoccaceae;Pelagicoccus;Unclassified Pelagicoccus	0	0.155971	0
Bacteria;Verrucomicrobia;Opitutae;Unclassified Opitutae	0	0.0111408	0.0360653
Bacteria;Verrucomicrobia spartobacteria;Chthoniobacterales;Chthoniobacteraceae;Chthoniobacter;Unclassified Chthoniobacter	0	0.0111408	0
Bacteria;Verrucomicrobia spartobacteria;Chthoniobacterales;Chthoniobacteraceae;Chthoniobacter;Verrucomicrobia bacterium	0.0131978	0.00557041	0
Bacteria;Verrucomicrobia spartobacteria;Chthoniobacterales;DA1na1;soil;group spartobacteria bacterium;Unclassified Spartobacteria bacterium	0.0131978	0	0
Bacteria;Verrucomicrobia spartobacteria;Chthoniobacterales;Unclassified Chthoniobacterales	0.0131978	0.00557041	0.0180326
Bacteria;Verrucomicrobia;Unclassified Verrucomicrobia	0.0131978	0.0724153	0.0540979
Bacteria;Verrucomicrobia;Verrucomicrobiae;Verrucomicrobiales;DEVnana7;Verrucomicrobia bacterium;Unclassified Verrucomicrobia bacterium	0	0	0.00901632
Bacteria;Verrucomicrobia;Verrucomicrobiae;Verrucomicrobiales;DEVnana7;Verrucomicrobia bacterium;Verrucomicrobia bacterium	0	0.0779857	0.027049
Bacteria;Verrucomicrobia;Verrucomicrobiae;Verrucomicrobiales;Unclassified Verrucomicrobiales	0.105583	0.250668	0.0631142
Bacteria;Verrucomicrobia;Verrucomicrobiae;Verrucomicrobiales;Verrucomicrobiaceae;Haloferula;Haloferula helveola	0	0.0501337	0
Bacteria;Verrucomicrobia;Verrucomicrobiae;Verrucomicrobiales;Verrucomicrobiaceae;Haloferula;Haloferula luteola	0	0.0222816	0
Bacteria;Verrucomicrobia;Verrucomicrobiae;Verrucomicrobiales;Verrucomicrobiaceae;Haloferula;Haloferula phyci	0	0.0111408	0
Bacteria;Verrucomicrobia;Verrucomicrobiae;Verrucomicrobiales;Verrucomicrobiaceae;Haloferula;Haloferula rosea	0	0.00557041	0
Bacteria;Verrucomicrobia;Verrucomicrobiae;Verrucomicrobiales;Verrucomicrobiaceae;Haloferula;Unclassified Haloferula	0	0.451203	0
Bacteria;Verrucomicrobia;Verrucomicrobiae;Verrucomicrobiales;Verrucomicrobiaceae;Luteolibacter;Luteolibacter sp	0	0.0167112	0.0180326
Bacteria;Verrucomicrobia;Verrucomicrobiae;Verrucomicrobiales;Verrucomicrobiaceae;Luteolibacter;Unclassified Luteolibacter	0	0.027852	0.180326
Bacteria;Verrucomicrobia;Verrucomicrobiae;Verrucomicrobiales;Verrucomicrobiaceae;Prosthecobacter;Unclassified Prosthecobacter	0	0.00557041	0
Bacteria;Verrucomicrobia;Verrucomicrobiae;Verrucomicrobiales;Verrucomicrobiaceae;Roseibacillus;Roseibacillus ponti	0	0.00557041	0
Bacteria;Verrucomicrobia;Verrucomicrobiae;Verrucomicrobiales;Verrucomicrobiaceae;Unclassified Verrucomicrobiaceae	0.0131978	0.367647	0.486881
Bacteria;Verrucomicrobia;Verrucomicrobiae;Verrucomicrobiales;Verrucomicrobiaceae;Verrucomicrobium;Unclassified Verrucomicrobium	0	0	0.0180326
Bacteria;WS6;candidate division WS6 bacterium GW2011_GWE2_33_157;candidate division WS6 bacterium GW2011_GWE2_33_157	0.0131978	0.00557041	0
Bacteria;WS6;candidate division WS6 bacterium GW2011_GWF2_39_15;candidate division WS6 bacterium GW2011_GWF2_39_15	0.0131978	0	0
Bacteria;WS6;toluene-degrading methanogenic consortium bacterium;toluene-degrading methanogenic consortium bacterium	0.18477	0	0
Bacteria;WS6;Unclassified WS6	0.0131978	0	0
Bacteria;WWE3;candidate division WWE3 bacterium CSP1-7;candidate division WWE3 bacterium CSP1-7	0.0131978	0	0
The structure of the microbial communities represented in the shotgun metagenomics datasets was assessed with Metaxa2 (Bengtsson‐Palme et al., 2015), by mapping the filtered paired-reads to the SILVA database of SSU rRNAs, version 128 (Quast et al., 2012).
References:
Bengtsson‐Palme, J.; Hartmann, M.; Eriksson, K.M.; Pal, C.; Thorell, K.; Larsson, D.G.J.; Nilsson, R.H METAXA2: improved identification and taxonomic classification of small and large subunit rRNA in metagenomic data. Mol. Ecol. Resour. 2015, 15(6), 1403-1414.
Quast, C.; Pruesse, E.; Yilmaz, P.; Gerken, J.; Schweer, T.; Yarza, P.; ... & Glöckner, F.O. The SILVA ribosomal RNA gene database project: improved data processing and web-based tools. Nucleic Acids Res. 2012, 41(D1), D590-D596. D596. https://doi.org/10.1093/nar/gks1219

## Sheet: Table S3
Table S3. Diversity indexes of microbial communities of the surge pond sludge (S), the clarifier outlet (C) and the guard pond outlet (G) samples based on prokaryotic taxonomic assignments of shotgun metagenomic dataset
Sample	Richness	Simpson	Shannon
S	522	0.944536	4.19341
C	881	0.927574	4.03186
G	700	0.950944	4.23475
Alpha-diversity indexes were estimated with the diversity function of the package vegan v2.5-2 (Dixon, 2003). To determine diﬀerences on bacterial richness and diversity among microbial communities, a Kruskal-Wallis chi-squared test was performed, followed by pairwise Wilcoxon test between groups, using the R software. Tests revealed that statistical significance was not observed for any of the c…
References:
Dixon, P. VEGAN, a package of R functions for community ecology. J. Veg. Sci. 2003, 14: 927-930.

## Sheet: Table S4
Table S4. The following query protein domains were used for BLAST search against the assembled genomes
Enzyme	alignment	coordinates in the gapped alignment	aa seq	length
Phenol hydroxylases (PH)
	PH (aligning all proteins)	150-212aa	YAXFDAFAQNNGXXXXXDXRYXNAJKLFLXXVXPLEYXAXXGXAXVGRXFXGXGARXAXQMQA	63
	PH (aligning all proteins)	264-317aa	PFEFLXAXSFXFEYVLTNLLFXPFMSGAAXNGDMATVTFGFSAQSDEXRHMTLG	54
	PH (aligning all proteins)	493-531aa	GXXYHXCSDGCXXIFXXEPXKYXQXWLPVXQIXQGNCXG	39
	PH (aligning proteins with 200-500aa)	47-85aa	HYRPXWDPXXXJXDXXRTXXXMXDWYAXKDPRQFYYGXY	39
	PH (aligning proteins with 500-600aa)	661-637aa	FXXEPXKYXQXWLPVXQIXQGNCXG	25
	PH (aligning proteins with >600aa)	375-412aa	LQXGRVXXAGDAXHXHPPXXGJGXNTSIXDXYNLXWKL	38
	PH (aligning proteins with <200aa)	134-178aa	FEYVLTNLLFXPFMSGAAXNGDXXTVTFGFSAQSDEXRHMTLGJE	45
Catechol 2, 3-dioxygenases (C23O)
	C23O (aligning all proteins)	118-142aa	CGRRVRFXXPSGHXFELYADKEYTG	25
	C23O (aligning all proteins)	136-181aa	EAWPRXLKGMXAXRFDHCLLYGDXLXATXXLFTEVLGFXLAEQV	44
	C23O (aligning all proteins)	196-265aa	STKAHDVAFIXXPEKGXFHHXSFXLXTWEDVLRAADLISMXDTSIDIGPTRHGLTXGXTIYFFDPSGNRN	70
Catechol 1,2-dioxygenases (C12O)
	C12O (aligning all proteins)	102-142aa	GLGLDHXLDXRXDEXDXXAGJXGGTPRTIEGPLYVAGAPES	41
	C12O (aligning all proteins)	200-250aa	QXXXNLRRXIXTDXXGXYXXRSIXPXGYXXPPXGXTXXLLXXLGRHGXRPAHIHFFVSAPGHR	63

## Sheet: Table S5
Table S5. Analysis of the detected protein sequences of phenol hydroxylase (PH), catechol 2,3-dioxygenase (C23O) and catechol 1,2-dioxygenase (C12O) identified in the assembled contigs by BLASTP in the surge pond sludge (S), the clarifier outlet (C) and the guard pond outlet (G) samples (in the protein code, the letter second of the last indicates the sample)
Annotation	protein code		contig		Best Blast hit	Query cov	e-value	%ID	Genbank accession
# catechol 1, 2-dioxygenases (C12Os)
PROKKA_04320 Hydroxyquinol 1,2-dioxygenase	P04320CW		NODE_54_length_47169_cov_7.5278947169		hydroxyquinol 1,2-dioxygenase [Gemmobacter sp. CC-PW-75]	1	2e-165	0.7491	WP_136396023.1
PROKKA_19968 Hydroxyquinol 1,2-dioxygenase	P19968CW		NODE_2090_length_3372_cov_2.722343372		hydroxyquinol 1,2-dioxygenase [Rhodobacteraceae bacterium CCMM004]	1	0	0.8207	WP_127772567.1
PROKKA_73986 Hydroxyquinol 1,2-dioxygenase	P73986CW		NODE_54210_length_515_cov_2.23043515		hydroxyquinol 1,2-dioxygenase [Pararhodobacter sp. AM505]	0.95	3e-45	0.646	WP_116559555.1
PROKKA_05980 Hydroxyquinol 1,2-dioxygenase	P05980CW		NODE_103_length_28246_cov_6.8064628246		hydroxyquinol 1,2-dioxygenase [Gemmobacter sp. CC-PW-75]	1	2e-165	0.7491	WP_136396023.1
PROKKA_50208 Chlorocatechol 1,2-dioxygenase	P50208CW		NODE_16020_length_1076_cov_2.09991076		hydroxyquinol 1,2-dioxygenase [Roseovarius gaetbuli]	1	6e-54	0.8039	WP_085825300.1
PROKKA_51614 Hydroxyquinol 1,2-dioxygenase	P51614CW		NODE_17123_length_1033_cov_1.857871033		intradiol ring-cleavage dioxygenase [Maliponia aquimaris]	1	8e-70	0.843	WP_094021821.1
PROKKA_54015 Protocatechuate 3,4-dioxygenase beta chain	P54015CW		NODE_19108_length_964_cov_1.82838964		protocatechuate 3,4-dioxygenase subunit beta [Roseicyclus mahoneyensis]	1	3e-158	0.8714	WP_109666802.1
PROKKA_08689 Hydroxyquinol 1,2-dioxygenase	P08689GW		NODE_225_length_14078_cov_7.7419214078		hydroxyquinol 1,2-dioxygenase [Gemmobacter sp. CC-PW-75]	1	2e-165	0.7491	WP_136396023.1
PROKKA_16963 Hydroxyquinol 1,2-dioxygenase	P16963GW		NODE_1447_length_3930_cov_4.198193930		hydroxyquinol 1,2-dioxygenase [Celeribacter baekdonensis]	1	8e-162	0.7612	WP_074646097.1
PROKKA_24663 Hydroxyquinol 1,2-dioxygenase	P24663GW		NODE_3867_length_2230_cov_3.365062230		hydroxyquinol 1,2-dioxygenase [Rhodobacteraceae bacterium CCMM004]	1	0	0.8207	WP_127772567.1
PROKKA_33108 Hydroxyquinol 1,2-dioxygenase	P33108GW		NODE_7840_length_1497_cov_2.685161497		6-chlorohydroxyquinol-1,2-dioxygenase [Actinomadura fibrosa]	0.99	9e-101	0.561	WP_131757475.1
PROKKA_10305 Hydroxyquinol 1,2-dioxygenase	P10305GW		NODE_202_length_24527_cov_12.125724527		hydroxyquinol 1,2-dioxygenase [Gemmobacter sp. CC-PW-75]	1	2e-165	0.7491	WP_136396023.1
PROKKA_13812 Hydroxyquinol 1,2-dioxygenase	P13812GW		NODE_380_length_16403_cov_5.8594916403		hydroxyquinol 1,2-dioxygenase [Celeribacter baekdonensis]	1	8e-162	0.7612	WP_074646097.1
PROKKA_19176 Hydroxyquinol 1,2-dioxygenase	P19176GW		NODE_841_length_8796_cov_5.506018796		hydroxyquinol 1,2-dioxygenase [Rhodobacteraceae bacterium CCMM004]	1	0	0.8207	WP_127772567.1
PROKKA_67123 Protocatechuate 3,4-dioxygenase beta chain	P67123GW		NODE_18431_length_1419_cov_4.973611419		protocatechuate 3,4-dioxygenase subunit beta [Thalassococcus sp. WRAS1]	1	2e-110	0.9264	WP_114510879.1
PROKKA_70608 Hydroxyquinol 1,2-dioxygenase	P70608GW		NODE_20661_length_1335_cov_2.581251335		6-chlorohydroxyquinol-1,2-dioxygenase [Celeribacter baekdonensis]	1	1e-156	0.7419	WP_107719552.1
PROKKA_74352 Hydroxyquinol 1,2-dioxygenase	P74352GW		NODE_23156_length_1254_cov_2.502091254		dioxygenase [Leisingera caerulea]	1	2e-61	0.9118	WP_027233524.1
PROKKA_80423 Hydroxyquinol 1,2-dioxygenase	P80423GW		NODE_27607_length_1132_cov_2.389041132		6-chlorohydroxyquinol-1,2-dioxygenase [Actinomadura fibrosa]	1	2e-73	0.5767	WP_131757475.1
PROKKA_13757 Hydroxyquinol 1,2-dioxygenase	P13757GW		NODE_167_length_32480_cov_9.4764532480		hydroxyquinol 1,2-dioxygenase [Gemmobacter sp. CC-PW-75]	1	1e-164	0.7491	WP_136396023.1
PROKKA_15836 Hydroxyquinol 1,2-dioxygenase	P15836GW		NODE_252_length_23609_cov_5.1141623609		catechol 1,2-dioxygenase [Paracoccus aminovorans]	1	0	0.9259	WP_074968839.1
PROKKA_23038 Hydroxyquinol 1,2-dioxygenase	P23038GW		NODE_794_length_9439_cov_7.96119439		dioxygenase [Roseovarius sp. MCTG156(2b)]	1	0	0.9278	WP_037245310.1
PROKKA_28212 Hydroxyquinol 1,2-dioxygenase	P28212GW		NODE_1504_length_5887_cov_5.959885887		hydroxyquinol 1,2-dioxygenase [Rhodobacteraceae bacterium CCMM004]	1	0	0.8207	WP_127772567.1
PROKKA_29915 Hydroxyquinol 1,2-dioxygenase	P29915GW		NODE_1815_length_5067_cov_3.630895067		hydroxyquinol 1,2-dioxygenase [Tropicimonas sediminicola]	1	3e-120	0.5952	WP_089234107.1
PROKKA_78297 Chlorocatechol 1,2-dioxygenase	P78297GW		NODE_31325_length_869_cov_4.65602869		hydroxyquinol 1,2-dioxygenase [Celeribacter baekdonensis]	1	2e-84	0.7578	WP_009570213.1
#catechol 2,3-dioxygenases (C23Os)
PROKKA_28988 Metapyrocatechase	P28988CW		NODE_5399_length_1848_cov_2.525381848		catechol 2,3-dioxygenase [Marinobacterium georgiense]	1	0	0.9739	WP_091824648.1
PROKKA_47620 Metapyrocatechase	P47620CW		NODE_14113_length_1167_cov_2.209531167		catechol 2,3-dioxygenase [Thiolapillus brandeum]	1	3e-170	0.8929	WP_041065989.1
PROKKA_54715 Manganese-dependent 2,3-dihydroxybiphenyl 1,2-dioxygenase	P54715CW		NODE_19701_length_947_cov_1.87668947		3,4-dihydroxyphenylacetate 2,3-dioxygenase [Polymorphum gilvum]	1	1e-79	0.9062	WP_013652721.1
PROKKA_70777 hypothetical protein	P70777CW		NODE_37691_length_645_cov_1.65085645		glyoxalase [Haliea sp.]	0.99	3e-98	0.947	MBM67997.1
PROKKA_70845 Manganese-dependent 2,3-dihydroxybiphenyl 1,2-dioxygenase	P70845CW		NODE_37816_length_644_cov_1.3854644		hypothetical protein [Oceanicola sp. MCTG156(1a)]	1	2e-145	0.9851	WP_051982489.1
PROKKA_52925 Metapyrocatechase	P52925GW		NODE_23828_length_824_cov_1.95839824		hypothetical protein [Immundisolibacter cernigliae]	1	1e-73	0.9646	WP_068802261.1
PROKKA_63121 Metapyrocatechase	P63121GW		NODE_16059_length_1527_cov_2.527851527		hypothetical protein [Immundisolibacter cernigliae]	1	1e-147	0.885	WP_068802261.1
PROKKA_81706 Metapyrocatechase	P81706GW		NODE_28638_length_1109_cov_2.207781109		catechol 2,3-dioxygenase [Immundisolibacter cernigliae]	1	0	0.9669	WP_068806534.1
PROKKA_86178 Metapyrocatechase	P86178GW		NODE_32291_length_1037_cov_3.065171037		catechol 2,3-dioxygenase [Arhodomonas aquaeolei]	1	7e-108	0.6742	WP_018719561.1
PROKKA_89613 hypothetical protein	P89613GW		NODE_35368_length_984_cov_3.13455984		hypothetical protein [Lysobacter sp. yr284]	0.96	1e-19	0.3925	WP_091800510.1
PROKKA_95291 Metapyrocatechase	P95291GW		NODE_40759_length_910_cov_2.89825910		catechol 2,3-dioxygenase [Thauera sp. K11]	1	4e-176	0.7891	WP_096448075.1
PROKKA_07897 Metapyrocatechase	P07897GW		NODE_52_length_102212_cov_16.8165102212		hypothetical protein [Immundisolibacter cernigliae]	1	0	0.8994	WP_083214944.1
PROKKA_10474 Metapyrocatechase	P10474GW		NODE_87_length_63576_cov_16.855263576		catechol 2,3-dioxygenase [Immundisolibacter cernigliae]	1	0	0.9636	WP_068806534.1
PROKKA_12195 Metapyrocatechase	P12195GW		NODE_122_length_43627_cov_15.965343627		catechol 2,3-dioxygenase [uncultured bacterium UPO47]	1	0	0.9479	AMK59257.1
PROKKA_16713 Metapyrocatechase	P16713GW		NODE_294_length_20631_cov_17.791920631		hypothetical protein [Immundisolibacter cernigliae]	1	0	0.9318	WP_068802261.1
PROKKA_26939 Metapyrocatechase	P26939GW		NODE_1301_length_6575_cov_6.287126575		catechol 2,3-dioxygenase [Marinicaulis flavus]	1	0	0.8089	WP_104830382.1
PROKKA_37983 Metapyrocatechase	P37983GW		NODE_3926_length_2900_cov_3.736732900		hypothetical protein [Gammaproteobacteria bacterium]	1	0	0.9448	HCO43344.1
PROKKA_52096 Metapyrocatechase	P52096GW		NODE_10108_length_1632_cov_4.492071632		hypothetical protein [Gammaproteobacteria bacterium]	1	4e-151	0.6808	HAC33839.1
PROKKA_53210 Metapyrocatechase	P53210GW		NODE_10752_length_1574_cov_2.048721574		catechol 2,3-dioxygenase [Sphingobium sp. SCG-1]	1	5e-101	0.7157	WP_104955469.1
PROKKA_93175 Metapyrocatechase	P93175GW		NODE_51786_length_653_cov_3.33445653		catechol 2,3-dioxygenase [Immundisolibacter cernigliae]	1	3e-70	0.972	WP_068802630.1
PROKKA_109914 Metapyrocatechase	P109914GW		NODE_88270_length_480_cov_1.97176480		catechol 2,3-dioxygenase [Marinicaulis flavus]	1	2e-58	0.9888	WP_104831511.1
PROKKA_57869 Metapyrocatechase	P57869SW		NODE_42622_length_539_cov_1.61364539		Glyoxalase/Bleomycin resistance protein/Dioxygenase superfamily [Tepidiphilus thermophilus]	1	3e-97	0.9648	CUB05891.1
#phenol hydroxylases (PHs)
PROKKA_04325 Toluene-4-monooxygenase system protein A	P04325CW		NODE_54_length_47169_cov_7.5278947169		toluene monooxygenase [Pseudooceanicola lipolyticus]	1	0	0.8644	WP_100161629.1
PROKKA_23235 Phenol hydroxylase P1 protein	P23235CW		NODE_3097_length_2602_cov_3.394972602		phenol hydroxylase [Marinobacterium georgiense]	0.95	0	0.9297	WP_091824633.1
PROKKA_32173 hypothetical protein	P32173CW		NODE_6985_length_1582_cov_1.960051582		YHS domain-containing protein [Marinobacterium stanieri]	1	4e-79	0.9417	WP_076462829.1
PROKKA_34136 Toluene-4-monooxygenase system protein A	P34136CW		NODE_8047_length_1456_cov_2.406141456		toluene monooxygenase [Pseudooceanicola lipolyticus]	1	0	0.8578	WP_100161629.1
PROKKA_60047 p-hydroxybenzoate hydroxylase	P60047CW		NODE_31556_length_676_cov_2.55717676		4-hydroxybenzoate 3-monooxygenase [Maribacter sp. 4G9]	1	6e-73	0.8438	WP_099546568.1
PROKKA_65837 p-hydroxybenzoate hydroxylase	P65837CW		NODE_39759_length_601_cov_2.21612601		4-hydroxybenzoate 3-monooxygenase [Wenxinia marina]	1	6e-86	0.7683	WP_018303849.1
PROKKA_68897 hypothetical protein	P68897CW		NODE_44786_length_566_cov_3.10959566		YHS domain-containing protein [Marinobacterium georgiense]	1	5e-79	0.9333	WP_091824638.1
PROKKA_05985 Toluene-4-monooxygenase system protein A	P05985CW		NODE_103_length_28246_cov_6.8064628246		YHS domain-containing protein [Ensifer adhaerens]	1	0	0.8644	WP_109854880.1
PROKKA_40114 hypothetical protein	P40114CW		NODE_9446_length_1512_cov_1.881261512		YHS domain-containing protein [Planctomicrobium piriforme]	0.97	6e-47	0.5548	WP_092047774.1
PROKKA_40949 p-hydroxybenzoate hydroxylase	P40949CW		NODE_9924_length_1462_cov_1.727081462		4-hydroxybenzoate 3-monooxygenase [Jannaschia pohangensis]	1	2e-127	0.7468	WP_092783307.1
PROKKA_78629 hypothetical protein	P78629CW		NODE_50306_length_550_cov_1.05859550		YHS domain-containing protein [Sediminibacterium salmoneum]	0.93	2e-07	0.3196	WP_051417164.1
PROKKA_07529 3-(3-hydroxy-phenyl)propionate/3-hydroxycinnamic acid hydroxylase	P07529GW		NODE_155_length_19232_cov_6.863919232		monooxygenase [Youngimonas vesicularis]	0.99	0	0.7091	WP_136339752.1
PROKKA_10733 3-(3-hydroxy-phenyl)propionate/3-hydroxycinnamic acid hydroxylase	P10733GW		NODE_406_length_9123_cov_5.103339123		FAD-dependent oxidoreductase [Maritimibacter sp. HL-12]	0.99	0	0.7308	WP_085525788.1
PROKKA_16212 Para-nitrophenol 4-monooxygenase	P16212GW		NODE_1279_length_4256_cov_3.844564256		monooxygenase [Limnohabitans sp. JirII-29]	0.96	2e-108	0.4541	WP_108301307.1
PROKKA_17221 Pentachlorophenol 4-monooxygenase	P17221GW		NODE_1509_length_3869_cov_2.843733869		hypothetical protein [Paludisphaera borealis]	0.97	6e-136	0.4387	WP_076350396.1
PROKKA_18733 p-hydroxybenzoate hydroxylase	P18733GW		NODE_1892_length_3386_cov_5.695593386		4-hydroxybenzoate 3-monooxygenase [Tranquillimonas alkanivorans]	1	0	0.7892	WP_093416566.1
PROKKA_24910 putative ABC transporter ATP-binding protein	P24910GW		NODE_3967_length_2203_cov_2.203452203		hypothetical protein ABS93_00060 [Thiobacillus sp. SCN 62-729]	0.96	1e-135	0.6784	ODU32581.1
PROKKA_36162 Anhydrotetracycline monooxygenase	P36162GW		NODE_9671_length_1334_cov_4.84911334		FAD-dependent oxidoreductase [Alphaproteobacteria bacterium HGW-Alphaproteobacteria-2]	1	0	0.8532	PKP85018.1
PROKKA_42559 Copper-transporting P-type ATPase	P42559GW		NODE_14146_length_1092_cov_3.387661092		YHS domain-containing protein [Oceanibaculum nanhaiense]	1	6e-57	0.8718	WP_086466608.1
PROKKA_57445 3-hydroxybenzoate 6-hydroxylase 1	P57445GW		NODE_29163_length_738_cov_2.68521738		flavin-dependent oxidoreductase [Rubritepida flocculans]	0.98	2e-58	0.6711	WP_027284822.1
PROKKA_61716 hypothetical protein	P61716GW		NODE_34944_length_668_cov_2.62316668		YHS domain-containing protein [Thauera phenolivorans]	0.99	1e-55	0.7281	WP_068804291.1
PROKKA_05841 p-hydroxybenzoate hydroxylase	P05841GW		NODE_66_length_46734_cov_9.9199946734		4-hydroxybenzoate 3-monooxygenase [Alphaproteobacteria bacterium HGW-Alphaproteobacteria-2]	1	6e-66	0.8957	PKP84531.1
PROKKA_06650 2,4-dichlorophenol 6-monooxygenase	P06650GW		NODE_86_length_39699_cov_8.0512839699		2,4-dichlorophenol 6-monooxygenase [Roseomonas aerilata]	0.99	0	0.6546	WP_043830139.1
PROKKA_09787 Pentachlorophenol 4-monooxygenase	P09787GW		NODE_182_length_26819_cov_6.4976126819		FAD-dependent oxidoreductase [Pseudonocardia dioxanivorans]	0.98	5e-158	0.4525	WP_103381428.1
PROKKA_11728 Pentachlorophenol 4-monooxygenase	P11728GW		NODE_268_length_20572_cov_6.3184220572		hypothetical protein [Agarilytica rhodophyticola]	0.97	5e-137	0.4075	WP_086933920.1
PROKKA_12711 Para-nitrophenol 4-monooxygenase	P12711GW		NODE_316_length_18437_cov_6.6280118437		monooxygenase [Limnohabitans sp. JirII-29]	0.96	2e-108	0.4541	WP_108301307.1
PROKKA_15743 3-(3-hydroxy-phenyl)propionate/3-hydroxycinnamic acid hydroxylase	P15743GW		NODE_519_length_12814_cov_5.6794412814		FAD-dependent oxidoreductase [Maritimibacter sp. HL-12]	0.99	0	0.7196	WP_085525788.1
PROKKA_15803 Silver exporting P-type ATPase	P15803GW		NODE_523_length_12675_cov_5.5032512675		Cu+-exporting ATPase [Geobacter sp. DSM 9736]	0.97	0	0.663	SNB46909.1
PROKKA_20004 p-hydroxybenzoate hydroxylase	P20004GW		NODE_935_length_8266_cov_4.942038266		4-hydroxybenzoate 3-monooxygenase [Tranquillimonas alkanivorans]	1	0	0.7866	WP_093416566.1
PROKKA_20012 3-(3-hydroxy-phenyl)propionate/3-hydroxycinnamic acid hydroxylase	P20012GW		NODE_936_length_8262_cov_7.970768262		FAD-dependent oxidoreductase [Maritimibacter sp. HL-12]	0.99	0	0.7247	WP_085525788.1
PROKKA_22527 p-hydroxybenzoate hydroxylase	P22527GW		NODE_1274_length_6550_cov_3.98266550		4-hydroxybenzoate 3-monooxygenase [Wenxinia marina]	1	0	0.7172	WP_018303849.1
PROKKA_35481 putative ABC transporter ATP-binding protein	P35481GW		NODE_4136_length_3195_cov_3.114013195		hypothetical protein ABS93_00060 [Thiobacillus sp. SCN 62-729]	0.96	1e-135	0.6784	ODU32581.1
PROKKA_38897 3-(3-hydroxy-phenyl)propionate/3-hydroxycinnamic acid hydroxylase	P38897GW		NODE_5185_length_2807_cov_5.624642807		ABC transporter ATP-binding protein [Gammaproteobacteria bacterium]	1	0	0.9932	MAT84147.1
PROKKA_64688 Phenol hydroxylase P1 protein	P64688GW		NODE_16968_length_1482_cov_3.135951482		phenol hydroxylase [Mangrovitalea sediminis]	1	5e-132	0.528	WP_097459477.1
PROKKA_66964 Toluene-4-monooxygenase system protein A	P66964GW		NODE_18336_length_1423_cov_3.092111423		YHS domain-containing protein [Thauera phenolivorans]	1	1e-173	0.7965	WP_068804291.1
PROKKA_100160 Pentachlorophenol 4-monooxygenase	P100160GW		NODE_45789_length_852_cov_1.60728852		2-polyprenyl-6-methoxyphenol hydroxylase-like FAD-dependent oxidoreductase [Dyella sp. YR388]	0.95	3e-20	0.4553	RMB42725.1
PROKKA_100592 hypothetical protein	P100592GW		NODE_46244_length_847_cov_1.81187847		hypothetical protein PM8797T_07874 [Gimesia maris DSM 8797]	1	2e-128	0.9062	EDL59125.1
PROKKA_110469 p-hydroxybenzoate hydroxylase	P110469GW		NODE_57945_length_743_cov_2.5843743		4-hydroxybenzoate 3-monooxygenase [Pseudomonas sp. Root401]	0.98	1e-74	0.6667	WP_057448901.1
PROKKA_117300 p-hydroxybenzoate hydroxylase	P117300GW		NODE_67347_length_680_cov_2.8464680		4-hydroxybenzoate 3-monooxygenase [Nitratireductor soli]	0.98	2e-85	0.6854	WP_048645793.1
PROKKA_126416 hypothetical protein	P126416GW		NODE_82141_length_605_cov_1.40182605		YHS domain-containing protein [Thiolapillus brandeum]	1	2e-30	0.8333	WP_041065975.1
PROKKA_144794 hypothetical protein	P144794GW		NODE_122152_length_474_cov_2.34606474		YHS domain-containing protein [Cupriavidus necator]	0.91	1e-37	0.5536	WP_114133919.1
PROKKA_04397 3-(3-hydroxy-phenyl)propionate/3-hydroxycinnamic acid hydroxylase	P04397GW		NODE_21_length_150683_cov_10.4945150683		bifunctional 3-(3-hydroxy-phenyl)propionate/3-hydroxycinnamic acid hydroxylase [Parvibaculum lavamentivorans]	0.99	0	0.736	WP_012110448.1
PROKKA_18723 Toluene-4-monooxygenase system protein A	P18723GW		NODE_413_length_15622_cov_4.8133215622		YHS domain-containing protein [Ensifer adhaerens]	1	0	0.8664	WP_109854880.1
PROKKA_24395 3-(3-hydroxy-phenyl)propionate/3-hydroxycinnamic acid hydroxylase	P24395GW		NODE_949_length_8270_cov_6.779068270		FAD-dependent oxidoreductase [Maritimibacter sp. HL-12]	0.99	0	0.7327	WP_085525788.1	FAD-dependent oxidoreductase [Alphaproteobacteria bacterium HGW-Alphaproteobacteria-2]	1	0	0.9419	PKP85018.1
PROKKA_29193 3-(3-hydroxy-phenyl)propionate/3-hydroxycinnamic acid hydroxylase	P29193GW		NODE_1676_length_5384_cov_3.815735384		FAD-dependent oxidoreductase [Rhodovulum robiginosum]	0.99	1e-150	0.6697	WP_125403468.1
PROKKA_37386 Pentachlorophenol 4-monooxygenase	P37386GW		NODE_3734_length_2993_cov_4.660652993		FAD-dependent oxidoreductase [Rhodobacter sp. CCB-MM2]	0.99	0	0.6629	WP_068299905.1
PROKKA_41461 3-(3-hydroxy-phenyl)propionate/3-hydroxycinnamic acid hydroxylase	P41461GW		NODE_5126_length_2441_cov_5.111062441		monooxygenase [Youngimonas vesicularis]	0.98	3e-136	0.7041	WP_136339752.1
PROKKA_49813 2,4-dichlorophenol 6-monooxygenase	P49813GW		NODE_8871_length_1757_cov_5.980611757		FAD-dependent oxidoreductase [Rhodobacter sp. CCB-MM2]	0.99	0	0.6986	WP_068300402.1
PROKKA_54498 p-hydroxybenzoate hydroxylase	P54498GW		NODE_11516_length_1513_cov_4.167351513		4-hydroxybenzoate 3-monooxygenase [Wenxinia marina]	1	0	0.7147	WP_018303849.1
PROKKA_62880 Toluene-4-monooxygenase system protein A	P62880GW		NODE_17143_length_1212_cov_3.261021212		YHS domain-containing protein [Sphingobium phenoxybenzoativorans]	1	1e-123	0.7061	WP_070156803.1	YHS domain-containing protein [Alphaproteobacteria bacterium]	1	1e-158	0.9035	RME65120.1
PROKKA_72869 p-hydroxybenzoate hydroxylase	P72869GW		NODE_25683_length_970_cov_2.4153970		4-hydroxybenzoate 3-monooxygenase [Roseovarius sp. GCL-8]	1	7e-127	0.9831	WP_111734220.1
PROKKA_92630 hypothetical protein	P92630GW		NODE_50829_length_660_cov_2.90413660		YHS domain-containing protein [Thiomonas delicata]	1	2e-96	0.8408	WP_112487421.1
PROKKA_103181 hypothetical protein	P103181GW		NODE_71357_length_544_cov_1.72188544		YHS domain-containing protein [Sphingobium phenoxybenzoativorans]	1	4e-60	0.8911	WP_070156803.1
PROKKA_132980 hypothetical protein	P132980GW		NODE_191773_length_309_cov_0.712598309		YHS domain-containing protein [Planctomycetes bacterium HG66A1]	1	3e-57	1	WP_145180987.1
PROKKA_03658 Silver exporting P-type ATPase	P03658SW		NODE_85_length_26423_cov_28.053526423		copper ABC transporter ATPase [Smithella sp. F21]	0.97	0	0.9138	KFN40012.1
PROKKA_04967 Copper-transporting P-type ATPase	P04967SW		NODE_140_length_21294_cov_100.58721294		YHS domain-containing protein [Dictyoglomus thermophilum]	1	6e-12	0.617	WP_081428034.1	YHS domain-containing protein [candidate division WOR-3 bacterium RBG_13_43_14]	1	1e-16	0.7021	OGC42069.1
PROKKA_07585 Copper-transporting P-type ATPase	P07585SW		NODE_292_length_13015_cov_32.90113015		YHS domain-containing protein [Candidatus Methylomirabilis lanthanidiphila]	0.97	2e-12	0.5208	WP_117280357.1	YHS domain-containing protein [Candidatus Atribacteria bacterium]	1	1e-15	0.6327	HBY57431.1
PROKKA_30478 Copper-transporting P-type ATPase	P30478SW		NODE_7752_length_1500_cov_2.415221500		YHS domain-containing protein [Thermosporothrix hazakensis]	0.96	7e-17	0.5439	WP_111321784.1
PROKKA_31637 putative copper-transporting ATPase PacS	P31637SW		NODE_8510_length_1410_cov_2.112921410		copper-translocating P-type ATPase [Chloroflexi bacterium RBG_13_46_14]	0.98	5e-69	0.7108	OGN89734.1
PROKKA_35438 Copper-transporting P-type ATPase	P35438SW		NODE_11428_length_1158_cov_2.58931158		YHS domain-containing protein [Candidatus Methylomirabilis lanthanidiphila]	1	6e-14	0.617	WP_117280357.1	YHS domain-containing protein [Candidatus Atribacteria bacterium]	1	5e-18	0.7234	TET07764.1
PROKKA_37808 Copper-transporting P-type ATPase	P37808SW		NODE_13525_length_1041_cov_1.905681041		YHS domain-containing protein [Coprothermobacter platensis]	1	1e-23	0.7167	WP_018963509.1
PROKKA_38675 Copper-transporting P-type ATPase	P38675SW		NODE_14364_length_1000_cov_2.282541000		heavy metal translocating P-type ATPase [Ancylobacter aquaticus]	0.96	1e-13	0.5172	WP_126281594.1	YHS domain-containing protein [Candidatus Atribacteria bacterium]	1	3e-36	1	HBY57431.1
PROKKA_45472 Copper-transporting P-type ATPase	P45472SW		NODE_22406_length_740_cov_1.88467740		heavy metal translocating P-type ATPase [Acinetobacter sp. WCHAc060115]	0.98	1e-11	0.537	WP_120382811.1
PROKKA_46099 Copper-transporting P-type ATPase	P46099SW		NODE_23328_length_721_cov_1.75375721		YHS domain-containing protein [Curtobacterium ammoniigenes]	0.73	6e-10	0.4328	WP_066514589.1	YHS domain-containing protein [Anaerolineae bacterium 49_20]	0.98	5e-52	0.9	KUK71416.1
PROKKA_50536 Copper-transporting P-type ATPase	P50536SW		NODE_30872_length_600_cov_1.38716600		YHS domain-containing protein [Dictyoglomus turgidum]	0.97	9e-13	0.6522	WP_012583928.1	YHS domain-containing protein [candidate division WOR-3 bacterium RBG_13_43_14]	1	5e-16	0.6596	OGC42069.1
PROKKA_01208 Copper-transporting P-type ATPase	P01208SW		NODE_14_length_65571_cov_174.62365571		YHS domain-containing protein [Dictyoglomus thermophilum]	1	6e-12	0.617	WP_081428034.1	YHS domain-containing protein [candidate division WOR-3 bacterium RBG_13_43_14]	1	1e-16	0.7021	OGC42069.1
PROKKA_04963 Silver exporting P-type ATPase	P04963SW		NODE_110_length_25977_cov_30.097925977		copper ABC transporter ATPase [Smithella sp. F21]	0.97	0	0.9138	KFN40012.1
PROKKA_09253 Copper-transporting P-type ATPase	P09253SW		NODE_345_length_12760_cov_25.342912760		YHS domain-containing protein [Candidatus Methylomirabilis lanthanidiphila]	0.97	2e-12	0.5208	WP_117280357.1	YHS domain-containing protein [Candidatus Atribacteria bacterium]	1	1e-15	0.6327	HBY57431.1
PROKKA_14318 Copper-transporting P-type ATPase	P14318SW		NODE_910_length_6310_cov_3.752686310		YHS domain-containing protein [Dictyoglomus turgidum]	0.97	9e-13	0.6522	WP_012583928.1	YHS domain-containing protein [candidate division WOR-3 bacterium RBG_13_43_14]	1	5e-16	0.6596	OGC42069.1
PROKKA_19185 Copper-transporting P-type ATPase	P19185SW		NODE_1933_length_3651_cov_5.488883651		heavy metal translocating P-type ATPase [Caballeronia temeraria]	1	6e-07	0.4082	WP_061163637.1
PROKKA_34973 Copper-transporting P-type ATPase	P34973SW		NODE_9930_length_1237_cov_2.593061237		heavy metal translocating P-type ATPase [Ancylobacter aquaticus]	0.96	1e-13	0.5172	WP_126281594.1	YHS domain-containing protein [Candidatus Atribacteria bacterium]	1	3e-36	1	HBY57431.1
PROKKA_41684 Copper-transporting P-type ATPase	P41684SW		NODE_16348_length_917_cov_3.79698917		heavy metal translocating P-type ATPase [Caballeronia temeraria]	1	7e-07	0.4082	WP_061163637.1
PROKKA_48613 Copper-transporting P-type ATPase	P48613SW		NODE_25320_length_715_cov_4.49242715		YHS domain-containing protein [Candidatus Methylomirabilis lanthanidiphila]	1	6e-14	0.617	WP_117280357.1	YHS domain-containing protein [Candidatus Atribacteria bacterium]	1	5e-18	0.7234	TET07764.1
PROKKA_50032 putative copper-transporting ATPase PacS	P50032SW		NODE_27502_length_684_cov_1.91097684		Cu+-exporting ATPase [Raineyella antarctica]	0.99	2e-24	0.3728	SDB94802.1	heavy metal translocating P-type ATPase [Chloroflexi bacterium]	1	9e-29	0.4157	TME96629.1
PROKKA_52898 Copper-transporting P-type ATPase	P52898SW		NODE_32458_length_625_cov_1.09474625		YHS domain-containing protein [Thermosporothrix hazakensis]	0.83	1e-15	0.5918	WP_111321784.1
PROKKA_59471 Copper-transporting P-type ATPase	P59471SW		NODE_46435_length_515_cov_1.72826515		heavy metal translocating P-type ATPase [Acinetobacter sp. WCHAc060115]	0.96	1e-11	0.537	WP_120382811.1
sequences excluded from analysis as being short and/or distant from other detected sequences
The query amino acid (aa) sequences were obtained by aligning representative members of each protein family, retrieved from different bacterial genera (33 C12O homologs; 44 C23O homologs; 40 PH homologs; Table S4) with MAFFT v. 7 (Katoh and Stanley, 2013). Only BLASTP hits with e-value <0.1, aa identity >40% and query coverage >50% were considered putative homologs of hydrocarbon oxygenases.
Reference:
Katoh, K., Standley, D.M. MAFFT Multiple Sequence Alignment Software Version 7: improvements in performance and usability. Mol. Biol. Evol. 2013, 30:772–780.

## Sheet: Table S6
Table S6. Relative abundance of operational protein families (OPFs)* of phenol hydroxylase (PH), catechol 2,3-dioxygenase (C23O) and catechol 1,2-dioxygenase (C12O) identified in the assembled contigs by BLASTP in the surge pond sludge (S), the clarifier outlet (C) and the guard pond outlet (G) samples
*From the set of identified putative homologs (Table S5), representative sequences of the blast hits (protein species) were selected and used as Operational Protein Families (hereby designated as OPFs).
				Relative abundance (%)
Annotation	protein code	sample	seq used for tree	S	C	G
# catechol 1, 2-dioxygenases (C12Os)
PROKKA_04320 Hydroxyquinol 1,2-dioxygenase	P04320CW=P05980CW=P10305GW	C-winter; G-winter	P04320CW		0.000225	0.000532912
PROKKA_19968 Hydroxyquinol 1,2-dioxygenase	P19968CW=P24663GW=P19176GW=P28212GW	C-winter; G-winter	P19968CW		7.5e-05	0.000224122
PROKKA_73986 Hydroxyquinol 1,2-dioxygenase	P73986CW	C-winter	P73986CW		4e-05
PROKKA_50208 Chlorocatechol 1,2-dioxygenase	P50208CW	C-winter	P50208CW		1.5e-05
PROKKA_51614 Hydroxyquinol 1,2-dioxygenase	P51614CW	C-winter	P51614CW		4e-05
PROKKA_54015 Protocatechuate 3,4-dioxygenase beta chain	P54015CW	C-winter	P54015CW		5e-05
PROKKA_08689 Hydroxyquinol 1,2-dioxygenase	P08689GW	GP-winter	P08689GW			0.000109571
PROKKA_16963 Hydroxyquinol 1,2-dioxygenase	P16963GW=P13812GW	GP-winter; GP-winter	P16963GW			0.000239063
PROKKA_33108 Hydroxyquinol 1,2-dioxygenase	P33108GW	GP-winter	P33108GW			0.000239063
PROKKA_67123 Protocatechuate 3,4-dioxygenase beta chain	P67123GW	GP-winter	P67123GW			9.46292e-05
PROKKA_70608 Hydroxyquinol 1,2-dioxygenase	P70608GW	GP-winter	P70608GW			6.97268e-05
PROKKA_74352 Hydroxyquinol 1,2-dioxygenase	P74352GW	GP-winter	P74352GW			1.49415e-05
PROKKA_80423 Hydroxyquinol 1,2-dioxygenase	P80423GW	GP-winter	P80423GW			5.97658e-05
PROKKA_13757 Hydroxyquinol 1,2-dioxygenase	P13757GW	GP-winter	P13757GW			0.000343654
PROKKA_15836 Hydroxyquinol 1,2-dioxygenase	P15836GW	GP-winter	P15836GW			0.000144434
PROKKA_23038 Hydroxyquinol 1,2-dioxygenase	P23038GW	GP-winter	P23038GW			0.000199219
PROKKA_29915 Hydroxyquinol 1,2-dioxygenase	P29915GW	GP-winter	P29915GW			0.000149415
PROKKA_78297 Chlorocatechol 1,2-dioxygenase	P78297GW	GP-winter	P78297GW			9.46292e-05
#catechol 2,3-dioxygenases (C23Os)
PROKKA_57869 Metapyrocatechase	P57869SW	SP-winter	P57869SW	1.5e-05
PROKKA_28988 Metapyrocatechase	P28988CW	C-winter	P28988CW		8.5e-05
PROKKA_47620 Metapyrocatechase	P47620CW	C-winter	P47620CW		6.5e-05
PROKKA_54715 Manganese-dependent 2,3-dihydroxybiphenyl 1,2-dioxygenase	P54715CW	C-winter	P54715CW		4.5e-05
PROKKA_70845 Manganese-dependent 2,3-dihydroxybiphenyl 1,2-dioxygenase	P70845CW	C-winter	P70845CW		5e-05
PROKKA_52925 Metapyrocatechase	P52925GW	GP-winter	P52925GW			2.49024e-05
PROKKA_63121 Metapyrocatechase	P63121GW	GP-winter	P63121GW			3.48634e-05
PROKKA_81706 Metapyrocatechase	P81706GW	GP-winter	P81706GW			8.96487e-05
PROKKA_86178 Metapyrocatechase	P86178GW	GP-winter	P86178GW			7.96878e-05
PROKKA_95291 Metapyrocatechase	P95291GW	GP-winter	P95291GW			0.000109571
PROKKA_07897 Metapyrocatechase	P07897GW	GP-winter	P07897GW			0.000856644
PROKKA_10474 Metapyrocatechase	P10474GW	GP-winter	P10474GW			0.000632522
PROKKA_12195 Metapyrocatechase	P12195GW	GP-winter	P12195GW			0.000602639
PROKKA_16713 Metapyrocatechase	P16713GW	GP-winter	P16713GW			0.000707229
PROKKA_26939 Metapyrocatechase	P26939GW	GP-winter	P26939GW			0.0002042
PROKKA_37983 Metapyrocatechase	P37983GW	GP-winter	P37983GW			0.000144434
PROKKA_52096 Metapyrocatechase	P52096GW	GP-winter	P52096GW			0.0002042
PROKKA_53210 Metapyrocatechase	P53210GW	GP-winter	P53210GW			3.48634e-05
PROKKA_93175 Metapyrocatechase	P93175GW	GP-winter	P93175GW			6.97268e-05
PROKKA_109914 Metapyrocatechase	P109914GW	GP-winter	P109914GW			2.49024e-05
#phenol hydroxylases (PHs)
PROKKA_04325 Toluene-4-monooxygenase system protein A	P04325CW	C-winter	P04325CW		0.00047
PROKKA_23235 Phenol hydroxylase P1 protein	P23235CW	C-winter	P23235CW		0.00016
PROKKA_32173 hypothetical protein	P32173CW	C-winter	P32173CW		1.5e-05
PROKKA_34136 Toluene-4-monooxygenase system protein A	P34136CW	C-winter	P34136CW		0.00015
PROKKA_60047 p-hydroxybenzoate hydroxylase	P60047CW	C-winter	P60047CW		3.5e-05
PROKKA_65837 p-hydroxybenzoate hydroxylase	P65837CW=P30262GW	C-winter; GP-winter	P65837CW		3e-05	0.000174317
PROKKA_68897 hypothetical protein	P68897CW	C-winter	P68897CW		3.5e-05
PROKKA_05985 Toluene-4-monooxygenase system protein A	P05985CW=P13762GW	C-winter; GP-winter	P05985CW		0.000515	0.000572756
PROKKA_40949 p-hydroxybenzoate hydroxylase	P40949CW	C-winter	P40949CW		6e-05
PROKKA_07529 3-(3-hydroxy-phenyl)propionate/3-hydroxycinnamic acid hydroxylase	P07529GW=P11163GW	GP-winter; GP-winter	P07529GW			0.00109322
PROKKA_10733 3-(3-hydroxy-phenyl)propionate/3-hydroxycinnamic acid hydroxylase	P10733GW	GP-winter	P10733GW			0.000737112
PROKKA_16212 Para-nitrophenol 4-monooxygenase	P16212GW	GP-winter	P16212GW			0.000966214
PROKKA_17221 Pentachlorophenol 4-monooxygenase	P17221GW	GP-winter	P17221GW			0.000388478
PROKKA_18733 p-hydroxybenzoate hydroxylase	P18733GW=P21068GW	GP-winter; GP-winter	P18733GW			0.000465675
PROKKA_24910 putative ABC transporter ATP-binding protein	P24910GW	GP-winter	P24910GW			0.000224122
PROKKA_36162 Anhydrotetracycline monooxygenase	P36162GW	GP-winter	P36162GW			0.0004084
PROKKA_61716 hypothetical protein	P61716GW	GP-winter	P61716GW			5.47853e-05
PROKKA_05841 p-hydroxybenzoate hydroxylase	P05841GW	GP-winter	P05841GW			0.000114551
PROKKA_06650 2,4-dichlorophenol 6-monooxygenase	P06650GW	GP-winter	P06650GW			0.000363575
PROKKA_09787 Pentachlorophenol 4-monooxygenase	P09787GW	GP-winter	P09787GW			0.000343654
PROKKA_11728 Pentachlorophenol 4-monooxygenase	P11728GW	GP-winter	P11728GW			0.000428322
PROKKA_12711 Para-nitrophenol 4-monooxygenase	P12711GW	GP-winter	P12711GW			0.000358595
PROKKA_15743 3-(3-hydroxy-phenyl)propionate/3-hydroxycinnamic acid hydroxylase	P15743GW	GP-winter	P15743GW			0.000313771
PROKKA_20004 p-hydroxybenzoate hydroxylase	P20004GW	GP-winter	P20004GW			0.000239063
PROKKA_20012 3-(3-hydroxy-phenyl)propionate/3-hydroxycinnamic acid hydroxylase	P20012GW	GP-winter	P20012GW			0.00050801
PROKKA_22527 p-hydroxybenzoate hydroxylase	P22527GW	GP-winter	P22527GW			0.000189258
PROKKA_38897 3-(3-hydroxy-phenyl)propionate/3-hydroxycinnamic acid hydroxylase	P38897GW	GP-winter	P38897GW			0.000403419
PROKKA_66964 Toluene-4-monooxygenase system protein A	P66964GW	GP-winter	P66964GW			0.000109571
PROKKA_100160 Pentachlorophenol 4-monooxygenase	P100160GW	GP-winter	P100160GW			9.96097e-06
PROKKA_110469 p-hydroxybenzoate hydroxylase	P110469GW	GP-winter	P110469GW			4.98049e-05
PROKKA_117300 p-hydroxybenzoate hydroxylase	P117300GW	GP-winter	P117300GW			5.47853e-05
PROKKA_144794 hypothetical protein	P144794GW	GP-winter	P144794GW			4.98049e-05
PROKKA_04397 3-(3-hydroxy-phenyl)propionate/3-hydroxycinnamic acid hydroxylase	P04397GW	GP-winter	P04397GW			0.00072217
PROKKA_18723 Toluene-4-monooxygenase system protein A	P18723GW	GP-winter	P18723GW			0.000368556
PROKKA_24395 3-(3-hydroxy-phenyl)propionate/3-hydroxycinnamic acid hydroxylase	P24395GW	GP-winter	P24395GW			0.000503029
PROKKA_29193 3-(3-hydroxy-phenyl)propionate/3-hydroxycinnamic acid hydroxylase	P29193GW	GP-winter	P29193GW			0.000199219
PROKKA_37386 Pentachlorophenol 4-monooxygenase	P37386GW	GP-winter	P37386GW			0.00030879
PROKKA_41461 3-(3-hydroxy-phenyl)propionate/3-hydroxycinnamic acid hydroxylase	P41461GW	GP-winter	P41461GW			0.000224122
PROKKA_49813 2,4-dichlorophenol 6-monooxygenase	P49813GW	GP-winter	P49813GW			0.000398439
PROKKA_54498 p-hydroxybenzoate hydroxylase	P54498GW	GP-winter	P54498GW			0.000184278
PROKKA_62880 Toluene-4-monooxygenase system protein A	P62880GW	GP-winter	P62880GW			8.46683e-05
PROKKA_72869 p-hydroxybenzoate hydroxylase	P72869GW	GP-winter	P72869GW			5.47853e-05
PROKKA_92630 hypothetical protein	P92630GW	GP-winter	P92630GW			4.98049e-05
PROKKA_103181 hypothetical protein	P103181GW	GP-winter	P103181GW			9.96097e-06

## Sheet: Table S7
Table S7. Characterization of the aromatic compounds degrading strains isolated from the surge pond sludge (S) and the clarifier outlet (C) samples
Strain		Isolation		16S rRNA	Salt (%)		Growth on different substrates (mM)							Catabolic genes			Growth temperature
				closest type strain; base pair identity (%)			phenol	Na-salicylate	p-cresol	o-cresol	m-cresol	toluene	hexadecane
		site	medium/substrate		min	max	2.5	1.3	1.3			vapour	vapour	C23O	C12O	LmPH	min	opt	max
ICTN	2	clarifier	MM+crude oil	Acinetobacter venetianus TBTK040915A; 100%	0	5	+++ br	-	-	-	-	-	+++	-	+	+	20	30	37
ICP	1	clarifier	MM+phenol	Acinetobacter venetianus MTCC 11369; 99%	0	5	+++ br	-	-	+/-br	+/-br	-	+++	-	+	+	20	30	37
IS	10	surge pond	R2A	Bacillus aryabhattai Sneb517; 99%	0	10	++	+	++br	+	++	-	+	-	nd	-	20	30	42
ICP	24	clarifier	MM+phenol	Bacillus megaterium YC4-R4; 100%	0	10	+	+	+br	+	+	-	-	-	nd	-	20	30	42
ICTN	17	clarifier	MM+crude oil	Cellulomonas sp. m10-48; 99%	0	2.5	++	-	++	++	++	-	-	-	nd	-	20	30	37
ICTN	5	clarifier	MM+crude oil	Pseudomonas balearica DSM 6083; 99%	0	5	-	-	+/-	+/-	+/-	+++	-	+	nd	-	20	30	42
ICTN	4a	clarifier	MM+crude oil	Pseudomonas pseudoalcaligenes Hiro-2; 99%	0	5	+++	-	++	++	++	-	++	+	nd	+	20	30	37
ICTN	12	clarifier	MM+crude oil	Pseudomonas sp. FCS-13; 100%	0	5	+++	-	++	++	++	-	+++	+	nd	+	20	30	37
ICTN	13	clarifier	MM+crude oil	Pseudomonas pseudoalcaligenes Hiro-2; 99%	0	5	+++	-	++	++	++	+++*	+++	+	nd	+	20	30	37
ICP	3	clarifier	MM+phenol	Pseudomonas stutzeri X83; 99%	0	5	+++	-	++	+br	+br	-	-	+	nd	+	20	30	37
ICP	18	clarifier	MM+phenol	Pseudomonas pseudoalcaligenes Hiro-2; 100%	0	5	+++	-	++	++	+	-	-	+	nd	+	20	30	37
ISM	2	surge pond	HMC	Pontibacillus chungwhensis LS59; 99%	10	20	+/-	+/-	ND	ND	ND	+/-	+/-	ND	ND	ND	ND	ND	ND
ISM	8	surge pond	HMC	Bacillus sp. CJNY31; 100%	0	20	+/-	+/-	ND	ND	ND	+/-	+/-	ND	ND	ND	ND	ND	ND
ISM	13	surge pond	HMC	Bacillus sp. BA(2014); 99%	0	10	+/-	+/-	ND	ND	ND	+/-	+/-	ND	ND	ND	ND	ND	ND
ISM	21	surge pond	HMC	Bacillus vietnamensis HA2; 100%	0	10	+/-	+/-	ND	ND	ND	+/-	+/-	ND	ND	ND	ND	ND	ND
ISM	5	surge pond	HMC	Bacillus sp. BAB-6331; 99%	0	10	+/-	+/-	ND	ND	ND	+/-	+/-	ND	ND	ND	ND	ND	ND
ICM	11	clarifier	HMC	Halobacillus dabanensis SB-28; 100%	2.5	20	+/-	+/-	ND	ND	ND	+/-	+/-	ND	ND	ND	ND	ND	ND
ICM	26	clarifier	HMC	Bacillus firmus EN 5C; 100%	0	20	+/-	+/-	ND	ND	ND	+/-	+/-	ND	ND	ND	ND	ND	ND
ICM	6	clarifier	HMC	Bacillus marisflavi R1; 100%	0	20	+/-	+/-	ND	ND	ND	+/-	+/-	ND	ND	ND	ND	ND	ND
ICA	5	clarifier	SM1	Marinobacter hydrocarbonoclasticus ss12; 100%	2.5	10	+/-	+/-	ND	ND	ND	+/-	+++	ND	ND	ND	ND	ND	ND
ISHd	3	surge pond	HMD+hexadecane	Bacillus firmus EN 5C; 100%	2.5	5	+/-	+	ND	ND	ND	+/-	+/-	ND	ND	ND	ND	ND	ND
ISHd	4	surge pond	HMD+hexadecane	Bacillus sp. PCSAS2-41; 100%	0	5	+/-	-	ND	ND	ND	-	+/-	ND	ND	ND	ND	ND	ND
ISNah		surge pond	HMD+naphthalene	Bacillus paralicheniformis Bac84 ; 100%	0	10	+/-	-	ND	ND	ND	+/-	+/-	ND	ND	ND	ND	ND	ND
ISF	1	surge pond	HMD+phenanthrene	Bacillus sp. ECSMC28; 100%	0	5	+/-	+	ND	ND	ND	+/-	+/-	ND	ND	ND	ND	ND	ND
ISF	2	surge pond	HMD+phenanthrene	Bacillus sp. SGD-V-19; 99%	0	10	-	-	ND	ND	ND	+/-	+/-	ND	ND	ND	ND	ND	ND
ISF	3	surge pond	HMD+phenanthrene	Bacillus horneckiae RCTy1; 100%	0	5	-	-	ND	ND	ND	+/-	+/-	ND	ND	ND	ND	ND	ND
ISA	7	surge pond	HMD+anthracene	Bacillus horneckiae RCTy1; 100%	0	5	-	+	ND	ND	ND	+/-	+/-	ND	ND	ND	ND	ND	ND
ISA	3	surge pond	HMD+anthracene	Bacillus vietnamensis Marseille-P799; 100%	0	5	-	-	ND	ND	ND	-	+/-	ND	ND	ND	ND	ND	ND
ICF	1	clarifier	HMD+phenanthrene	Fulvimarina manganoxydans 8047; 99%	2.5	10	+/-	-	ND	ND	ND	-	+/-	ND	ND	ND	ND	ND	ND
ICTN	3	clarifier	MM+crude oil	Acinetobacter venetianus TBTK040915A; 100%	0	5	-	-	-	-	-	-	+++	-	ND	-	ND	ND	ND
ICTN	6a	clarifier	MM+crude oil	Acinetobacter sp. Ic2; 100%	0	5	-	-	-	-	-	-	+++	-	-	-	ND	ND	ND
ICTN	10	clarifier	MM+crude oil	Acinetobacter venetianus TBTK040915A; 99%	0	5	-	-	-	-	-	-	+++	-	ND	-	ND	ND	ND
ICTN	1	clarifier	MM+crude oil	Pseudomonas aeruginosa AR_0095; 100%	0	5	-	-	-	-	-	-	++	-	ND	-	ND	ND	ND
ICTN	11	clarifier	MM+crude oil	Pseudomonas aeruginosa NAPH6; 100%	0	5	-	-	-	-	-	-	+++	-	ND	-	ND	ND	ND
IS	5	surge pond	R2A	Pseudomonas aeruginosa AR_0095; 99%	0	5	-	-	-	-	-	-	++	-	ND	-	ND	ND	ND
Biomass formation on minimal agar plates with different aromatic compounds is vigorius +++, medium ++, weak +, slight +/-, absent -; after incubation biomass turned brown br;
The 16S rRNA gene fragments of the isolated bacterial strains were amplified using the primer pair fD2 and rP1 (Weisburg et al., 1991). DNA sequences of the genes encoding for LmPH, C23O and C12O in the genus Acinetobacter were amplified with primers pheUf and pheUf (Futamata et al., 2001), ORF-R and ORF-F (Junca and Pieper 2003) and AciC12OF (5’ CGTGCWGATGARGCHGATGC 3’) and AciC12OR (5’ ACGIGTYG…
*Strain ICTN13 was able to grow in R2A liquid medium supplemented with 5 mM toluene.
nd not dedected
ND not determined
HMC and HMD media (Huu et al., 1999)
SM1 medium (Yakimov et al., 1998)
MM -M9 minimal medium (Adams 1959; Bauchop and Elsden 1960)
References:
Adams, M.H. Bacteriophages, Interscience Publishers, 1959. pp. 445–447
Bauchop, T.; Elsden, S.R. The growth of microorganisms in relation to their energy supply. J. Gen. Microbiol. 1960, 23: 457-469.
Futamata, H.; Harayama, S.; Watanabe, K. Group-specific monitoring of phenol hydroxylase genes for a functional assessment of phenol-stimulated trichloroethylene bioremediation. Appl. Environ. Microbiol. 2001, 67: 4671-4677.
Huu, N.B.; Denner, E.B., Ha, D.T.C.; Wanner, G.; Stan-Lotter, H. Marinobacter aquaeolei sp. nov., a halophilic bacterium isolated from a Vietnamese oil-producing well. Int. J. Syst. Bacteriol. 1999, 49(2): 367-375.
Junca. H.; Pieper, D.H. Amplified functional DNA restriction analysis to determine catechol 2,3-dioxygenase gene diversity in soil bacteria. J. Microbiol. Methods. 2003, 55(3): 697-708.
Weisburg, W.G.; Barns. S.M.; Pelletier, D.A.; Lane, D.J. 16S ribosomal DNA amplification for phylogenetic study. J. Bacteriol. 1991, 173(2): 697-703.
Yakimov, M.M.; Golyshin, P.N.; Lang, S.; Moore, E.R.; Abraham, W.R.; Lünsdorf, H.; Timmis, K.N. Alcanivorax borkumensis gen. nov., sp. nov., a new, hydrocarbon-degrading and surfactant-producing marine bacterium. Int. J. Syst. Bacteriol. 1998, 48(2): 339-348.

## Sheet: Table S8
Table S8. Bacterial strains and plasmids used in this study
Strain or plasmid	Genotype or construction	Source or reference
Pseudomonas oleovorans
ICTN13	Wild type	this study
ICTN13-GFP	Strain labelled with gfp, Gmr , fluorescent
Acinetobacter venetianus
ICP1	Wild type	this study
ICP1-GM	Strain labelled with gfp, Gmr, no fluorescence
E. coli
AKN68	Carrying helper plasmid pUXBF13 providing the Tn7 transpose proteins Ampr	Bao et al., 1991
HB101	subE44 subF58 hsdS3 (rB- mB-) recA13 ara-14 proA2 lacY1 galK2 rpsL20 xyl-5 mtl-1	Boyer and Roulland- Dussoix, 1969
CC118λpir	∆(ara-leu) araD ∆lacX74 galE galK phoA20 thi-1 rpsE rpoB argE (Am) recA1 λpir phage lysogen	Herrero et al., 1990
Plasmids
pBK-miniTn7-ΩGm-GFP	pUC19-based delivery plasmid for miniTn7-ΩGm with gfp (Gmr, Ampr)	Koch et al., 2001; Lambertsen et al., 2004
pUXBF13	Helper plasmid coding for the Tn7 transposition proteins (Ampr mob)	Bao et al., 1991
pRK2013	Helper plasmid for conjugal transfer of pGP704 L (Kmr)	Figurski and Helinski, 1979
Ampr, ampicillin resistance; Gmr, gentamycin resistance; Kmr, kanamycin resistance
References:
Bao, Y.; Lies, D.P.; Fu H.; Roberts, G.P. An improved Tn7‐based system for the single‐copy insertion of cloned genes into chromosomes of Gram‐negative bacteria. Gene 1991, 109: 167–168.
Boyer, H.W.; Roulland-Dussoix, D. A complementation analysis of the restriction and modification of DNA in Escherichia coli. J. Mol. Biol. 1969, 41: 459–472.
Figurski, D.H.; Helinski, D.R. Replication of an origin containing derivative of plasmid RK2 dependent on a plasmid function provided in trans. P. Natl. Acad. Sci. USA. 1979, 76: 1648–1652.
Koch, B.; Jensen, L.E.; Nybroe, O. A panel of Tn7-based vectors for insertion of the gfp marker gene or for delivery of cloned DNA into Gram-negative bacteria at a neutral chromosomal site. J. Microbiol. Methods 2001, 45: 187-195.
Herrero, M.; de Lorenzo, V., Timmis, K.N. Transposon vectors containing non-antibiotic resistance selection markers for cloning and stable chromosomal insertion of foreign genes in gram-negative bacteria. J. Bacteriol. 1990, 172: 6557–6567.
Lambertsen, L.; Sternberg, C.; Molin, S. Mini-Tn7 transposons for site-specific tagging of bacteria with fluorescent proteins. Environ. Microbiol. 2004, 6: 726-732.

[truncated: 5 more sheets: Figure S1, Figure S2, Figure S3, Figure S4, Figure S5]
